# Supplementary material for: Detachment‐Induced FAK‐STAT3‐NNMT Inhibits CTCs Anoikis to Promote Breast Cancer Metastasis by Enhancing Fatty Acid Oxidation
Source: Adv Sci (Weinh). 2026 Mar 12;13(29):e22837. doi: 10.1002/advs.202522837 (PMC13205902; doi:10.1002/advs.202522837)
Supplement: Supplementary file 3 — Supporting File 3: advs74779‐sup‐0003‐Tables2.xlsx. [file ADVS-13-e22837-s002.xlsx]

## Sheet: table2
ID	age	TNM		CTC
1	49	ⅠA	pT1miN0Mx	/
2	52	ⅠA	pT1cN0Mx	NNMT+ CTC
3	69	ⅡA	pT2N0Mx	/
4	38	0	pTisNxMx	/
5	75	ⅠA	pT1bN0Mx	/
6	59	ⅠB	pT1cN1Mx	/
7	45	IIIA	cT1N2M0	/
8	41	ⅠA	T1cN0（i+）Mx	/
9	50	ⅡB	cT2N1M0	NNMT+ CTC
10	56	ⅡB	cT2N1M0	/
11	49	ⅡA	T2N0Mx	/
12	71	ⅡA	pT2N0Mx	/
13	63	IIIA	pT2N2Mx	/
14	67	ⅡA	pT1cN1aMx	/
15	44	ⅡA	pT1aN1aMx	/
16	54	ⅠA	pT1bN0Mx	NNMT- CTC
17	45	ⅠA	pT1cN0Mx	NNMT+ CTC
18	44	ⅠA	pT1cN0Mx	/
19	50	IIIA	pT2N2Mx	/
20	57	ⅠA	pT1miN0Mx	NNMT+ CTC
21	59	ⅠA	pT1aN0Mx	/
22	67	ⅠA	pT1bN0Mx	/
23	51	ⅠA	pT1aN0Mx	/
24	42	ⅠA	pT1cN0Mx	/
25	68	ⅠA	T1cN0Mx	/
26	67	ⅠA	T1cN0Mx	/
27	70	ⅡB	pT2N1aMx	/
28	42	ⅡB	pT2N1aMx	NNMT+ CTC
29	72	ⅠA	pT1bN0Mx	/
30	47	0	pTis（DCIS）N0Mx	/
31	47	ⅠA	pT1aN0Mx	/
32	63	IIIA	cT2N2M0	/
33	57	ⅡA	pT2N0Mx	/
34	46	ⅡA	cT2N0M0	/
35	50	ⅠA	T1cN0Mx	/
36	69	0	cTisN0M0	NNMT+ CTC
37	51	ⅡA	pT2N0Mx	/
38	51	ⅠA	pT1aN0Mx	NNMT+ CTC
39	77	ⅡA	pT2N0Mx	/
40	38	ⅠA	pT1cN0Mx	/
41	44	0	pTisN0Mx	/
42	69	IV	cT4N3M1	NNMT+ CTC
43	41	0	pTisN0MX	/
44	68	ⅢB	cT4N1M0	NNMT+ CTC
45	37	ⅠA	pT1aN0Mx	/

## Sheet: table3
geo_accession	ID	biopsy.source.tissue	disease	SourceType	gender	treatment	Dataset	batch	NNMT sva expression	NNMT_scale_sva expression
GSM3122780	101738_CTC	CTC	CTC	CTC	female	Metastasis	GSE113890	1	4696.35	-0.0237888
GSM3122781	112165_CTC	CTC	CTC	CTC	female	Metastasis	GSE113890	1	4959.64	0.00119672
GSM3122782	112370_CTC	CTC	CTC	CTC	female	Metastasis	GSE113890	1	4666.55	-0.0266173
GSM3122783	113059_CTC	CTC	CTC	CTC	female	Metastasis	GSE113890	1	4671.51	-0.0261459
GSM3122784	113166_CTC	CTC	CTC	CTC	female	Metastasis	GSE113890	1	4671.51	-0.0261459
GSM3122785	113457_CTC	CTC	CTC	CTC	female	Metastasis	GSE113890	1	5222.92	0.0261822
GSM3122786	113488_CTC	CTC	CTC	CTC	female	Metastasis	GSE113890	1	5208.02	0.0247679
GSM3122787	19065_CTC	CTC	CTC	CTC	female	Metastasis	GSE113890	1	4661.58	-0.0270887
GSM3122788	28089_CTC	CTC	CTC	CTC	female	Metastasis	GSE113890	1	4661.58	-0.0270887
GSM3122789	36541_CTC	CTC	CTC	CTC	female	Metastasis	GSE113890	1	4706.29	-0.0228459
GSM3122790	36978_CTC	CTC	CTC	CTC	female	Metastasis	GSE113890	1	4666.55	-0.0266173
GSM3122791	68185_CTC	CTC	CTC	CTC	female	Metastasis	GSE113890	1	4676.48	-0.0256745
GSM3122792	78536_CTC	CTC	CTC	CTC	female	Metastasis	GSE113890	1	4716.22	-0.0219031
GSM3122793	78908_CTC	CTC	CTC	CTC	female	Metastasis	GSE113890	1	4840.41	-0.0101175
GSM3122794	79388_CTC	CTC	CTC	CTC	female	Metastasis	GSE113890	1	6161.81	0.115281
GSM3122795	79412_CTC	CTC	CTC	CTC	female	Metastasis	GSE113890	1	4666.55	-0.0266173
GSM3122796	79412_2nd_CTC	CTC	CTC	CTC	female	Metastasis	GSE113890	1	5297.44	0.0332536
GSM3122797	79555_CTC	CTC	CTC	CTC	female	Metastasis	GSE113890	1	4686.42	-0.0247316
GSM3122798	79556_CTC	CTC	CTC	CTC	female	Metastasis	GSE113890	1	4676.48	-0.0256745
GSM3122799	79644_CTC	CTC	CTC	CTC	female	Metastasis	GSE113890	1	4706.29	-0.0228459
GSM3122800	80541_CTC	CTC	CTC	CTC	female	Metastasis	GSE113890	1	4666.55	-0.0266173
GSM3122801	81103_CTC	CTC	CTC	CTC	female	Metastasis	GSE113890	1	4934.8	-0.00116041
GSM3122802	101738_CTC_FollowUp	CTC	CTC	CTC	female	Metastasis	GSE113890	1	5262.66	0.0299536
GSM3122803	19065_CTC_FollowUp	CTC	CTC	CTC	female	Metastasis	GSE113890	1	5570.66	0.0591819
GSM3122804	36541_CTC_FollowUp	CTC	CTC	CTC	female	Metastasis	GSE113890	1	4671.51	-0.0261459
GSM3122805	36978_CTC_FollowUp	CTC	CTC	CTC	female	Metastasis	GSE113890	1	4661.58	-0.0270887
GSM3122806	79412_CTC_FollowUp	CTC	CTC	CTC	female	Metastasis	GSE113890	1	4661.58	-0.0270887
AUR.AD9E.TTM2.A.1.1.R.A542.39	AUR-AD9E-TTM2-A-1-1-R-A542-39	Lung	Metastatic tumor	Tissue	female	Metastasis	GSE113890	2	-1303.78	-0.593194
AUR.AD9E.TTM4.A.1.1.R.A542.39	AUR-AD9E-TTM4-A-1-1-R-A542-39	Liver	Metastatic tumor	Tissue	female	Metastasis	GSE113890	2	3117.39	-0.173631
AUR.AD9F.TTM1.A.1.1.R.A542.39	AUR-AD9F-TTM1-A-1-1-R-A542-39	Liver	Metastatic tumor	Tissue	female	Metastasis	GSE113890	2	7086.18	0.203004
AUR.AD9G.TTM2.A.1.1.R.A542.39	AUR-AD9G-TTM2-A-1-1-R-A542-39	Liver	Metastatic tumor	Tissue	female	Metastasis	GSE113890	2	51368.7	4.40536
AUR.AD9H.TTM2.A.1.1.R.A542.39	AUR-AD9H-TTM2-A-1-1-R-A542-39	Liver	Metastatic tumor	Tissue	female	Metastasis	GSE113890	2	-1748.61	-0.635408
AUR.AD9H.TTM3.A.1.1.R.A542.39	AUR-AD9H-TTM3-A-1-1-R-A542-39	Liver	Metastatic tumor	Tissue	female	Metastasis	GSE113890	2	744.839	-0.398783
AUR.AD9I.TTM3.A.1.1.R.A542.39	AUR-AD9I-TTM3-A-1-1-R-A542-39	Liver	Metastatic tumor	Tissue	female	Metastasis	GSE113890	2	5320.08	0.0354026
AUR.ADCB.TTM1.A.1.1.R.A742.41	AUR-ADCB-TTM1-A-1-1-R-A742-41	Lung	Metastatic tumor	Tissue	female	Metastasis	GSE113890	2	-15.1066	-0.470901
AUR.AE5G.TTM1.A.1.1.R.A742.41	AUR-AE5G-TTM1-A-1-1-R-A742-41	Brain	Metastatic tumor	Tissue	female	Metastasis	GSE113890	2	-1031.52	-0.567357
AUR.AE6X.TTM1.A.1.1.R.A742.41	AUR-AE6X-TTM1-A-1-1-R-A742-41	Liver	Metastatic tumor	Tissue	female	Metastasis	GSE113890	2	5568.08	0.0589371
AUR.AE6Y.TTM1.A.1.1.R.A742.41	AUR-AE6Y-TTM1-A-1-1-R-A742-41	Lung	Metastatic tumor	Tissue	female	Metastasis	GSE113890	2	-612.981	-0.527638
AUR.AER2.TTM1.A.1.1.R.A742.41	AUR-AER2-TTM1-A-1-1-R-A742-41	Liver	Metastatic tumor	Tissue	female	Metastasis	GSE113890	2	3460.95	-0.141027
AUR.AER6.TTM9.A.1.1.R.A742.41	AUR-AER6-TTM9-A-1-1-R-A742-41	Liver	Metastatic tumor	Tissue	female	Metastasis	GSE113890	2	5941.15	0.0943414
AUR.AER8.TTM2.A.1.1.R.A742.41	AUR-AER8-TTM2-A-1-1-R-A742-41	Liver	Metastatic tumor	Tissue	female	Metastasis	GSE113890	2	4427.6	-0.0492932
AUR.AERX.TTM1.A.1.1.R.A742.41	AUR-AERX-TTM1-A-1-1-R-A742-41	Liver	Metastatic tumor	Tissue	female	Metastasis	GSE113890	2	-1097.47	-0.573616
AUR.AERY.TTM1.A.1.1.R.A742.41	AUR-AERY-TTM1-A-1-1-R-A742-41	Liver	Metastatic tumor	Tissue	female	Metastasis	GSE113890	2	4702.75	-0.0231816
AUR.AF94.TTM1.A.1.1.R.A742.41	AUR-AF94-TTM1-A-1-1-R-A742-41	Liver	Metastatic tumor	Tissue	female	Metastasis	GSE113890	2	-547.631	-0.521437
AUR.AF95.TTM1.A.1.1.R.A742.41	AUR-AF95-TTM1-A-1-1-R-A742-41	Chest	Metastatic tumor	Tissue	female	Metastasis	GSE113890	2	3478.89	-0.139324
AUR.AF98.TTM1.A.1.1.R.A742.41	AUR-AF98-TTM1-A-1-1-R-A742-41	Chest	Metastatic tumor	Tissue	female	Metastasis	GSE113890	2	8572.64	0.344066
AUR.AF9A.TTM1.A.1.1.R.A742.41	AUR-AF9A-TTM1-A-1-1-R-A742-41	Liver	Metastatic tumor	Tissue	female	Metastasis	GSE113890	2	21482.9	1.56924
AUR.AFE4.TTM1.A.1.1.R.A742.41	AUR-AFE4-TTM1-A-1-1-R-A742-41	Lung	Metastatic tumor	Tissue	female	Metastasis	GSE113890	2	4258.42	-0.0653479
AUR.AFE4.TTM6.A.1.1.R.A742.41	AUR-AFE4-TTM6-A-1-1-R-A742-41	Liver	Metastatic tumor	Tissue	female	Metastasis	GSE113890	2	231.036	-0.447542
AUR.AFE6.TTM1.A.1.1.R.A742.41	AUR-AFE6-TTM1-A-1-1-R-A742-41	Chest	Metastatic tumor	Tissue	female	Metastasis	GSE113890	2	17326.1	1.17476
AUR.AFE6.TTM2.A.1.1.R.A742.41	AUR-AFE6-TTM2-A-1-1-R-A742-41	Lung	Metastatic tumor	Tissue	female	Metastasis	GSE113890	2	2769.52	-0.206643
AUR.AFE7.TTM3.A.1.1.R.A742.41	AUR-AFE7-TTM3-A-1-1-R-A742-41	Lung	Metastatic tumor	Tissue	female	Metastasis	GSE113890	2	2149.96	-0.265438
AUR.AFE9.TTM1.A.1.1.R.A742.41	AUR-AFE9-TTM1-A-1-1-R-A742-41	Brain	Metastatic tumor	Tissue	female	Metastasis	GSE113890	2	-773.487	-0.54287
AUR.AFE9.TTM2.A.1.1.R.A742.41	AUR-AFE9-TTM2-A-1-1-R-A742-41	Lung	Metastatic tumor	Tissue	female	Metastasis	GSE113890	2	19622	1.39264
AUR.AFE9.TTM4.A.1.1.R.A742.41	AUR-AFE9-TTM4-A-1-1-R-A742-41	Liver	Metastatic tumor	Tissue	female	Metastasis	GSE113890	2	89400.8	8.01456
AUR.AFEA.TTM1.A.1.1.R.A742.41	AUR-AFEA-TTM1-A-1-1-R-A742-41	Brain	Metastatic tumor	Tissue	female	Metastasis	GSE113890	2	-100.451	-0.479
AUR.AFEA.TTM2.A.1.1.R.A742.41	AUR-AFEA-TTM2-A-1-1-R-A742-41	Brain	Metastatic tumor	Tissue	female	Metastasis	GSE113890	2	-974.388	-0.561935
AUR.AFEA.TTM3.A.1.1.R.A742.41	AUR-AFEA-TTM3-A-1-1-R-A742-41	Lung	Metastatic tumor	Tissue	female	Metastasis	GSE113890	2	8330.16	0.321055
AUR.AFEC.TTM3.A.1.1.R.A742.41	AUR-AFEC-TTM3-A-1-1-R-A742-41	Liver	Metastatic tumor	Tissue	female	Metastasis	GSE113890	2	1964.45	-0.283043
AUR.AFKF.TTM1.A.1.1.R.A742.41	AUR-AFKF-TTM1-A-1-1-R-A742-41	Brain	Metastatic tumor	Tissue	female	Metastasis	GSE113890	2	-84.6785	-0.477503
AUR.AFR3.TTM1.A.1.1.R.A743.41	AUR-AFR3-TTM1-A-1-1-R-A743-41	Brain	Metastatic tumor	Tissue	female	Metastasis	GSE113890	2	-1330.63	-0.595742
AUR.AFR4.TTM1.A.1.1.R.A743.41	AUR-AFR4-TTM1-A-1-1-R-A743-41	Brain	Metastatic tumor	Tissue	female	Metastasis	GSE113890	2	3522.31	-0.135204
AUR.AFR5.TTM1.A.1.1.R.A743.41	AUR-AFR5-TTM1-A-1-1-R-A743-41	Brain	Metastatic tumor	Tissue	female	Metastasis	GSE113890	2	-1024.67	-0.566707
AUR.AFSO.TTM1.A.8.0.R.A741.41	AUR-AFSO-TTM1-A-8-0-R-A741-41	Brain	Metastatic tumor	Tissue	female	Metastasis	GSE113890	2	-402.522	-0.507666
AUR.AFUG.TTM1.A.1.1.R.A743.41	AUR-AFUG-TTM1-A-1-1-R-A743-41	Chest	Metastatic tumor	Tissue	female	Metastasis	GSE113890	2	3165.74	-0.169043
AUR.AFUI.TTM1.A.1.0.R.A743.41	AUR-AFUI-TTM1-A-1-0-R-A743-41	Chest	Metastatic tumor	Tissue	female	Metastasis	GSE113890	2	25391.2	1.94012
AUR.AFUK.TTM1.A.1.0.R.A743.41	AUR-AFUK-TTM1-A-1-0-R-A743-41	Chest	Metastatic tumor	Tissue	female	Metastasis	GSE113890	2	-180.466	-0.486593
AUR.AG0M.TTM1.A.2.1.R.A743.41	AUR-AG0M-TTM1-A-2-1-R-A743-41	Chest	Metastatic tumor	Tissue	female	Metastasis	GSE113890	2	2050.17	-0.274908
AUR.AG12.TTM1.A.1.1.R.A743.41	AUR-AG12-TTM1-A-1-1-R-A743-41	Liver	Metastatic tumor	Tissue	female	Metastasis	GSE113890	2	-1032.66	-0.567466
GSM3122809	112370_MET1	Brain	Metastatic tumor	Tissue	female	Metastasis	GSE113890	1	-707.215	-0.536581
GSM3122811	113166_MET1	Liver	Metastatic tumor	Tissue	female	Metastasis	GSE113890	1	-4955.96	-0.939782
GSM3122812	113457_MET1	Brain	Metastatic tumor	Tissue	female	Metastasis	GSE113890	1	-1362.94	-0.598809
GSM3122815	28089_MET1	Chest	Metastatic tumor	Tissue	female	Metastasis	GSE113890	1	11027	0.57698
GSM3122818	68185_MET1	Brain	Metastatic tumor	Tissue	female	Metastasis	GSE113890	1	-1571.59	-0.618609
GSM3122820	78908_MET1	Brain	Metastatic tumor	Tissue	female	Metastasis	GSE113890	1	-1422.56	-0.604466
GSM3122822	79412_MET1	Chest	Metastatic tumor	Tissue	female	Metastasis	GSE113890	1	10927.6	0.567552
GSM3122823	79412_2nd_MET	Chest	Metastatic tumor	Tissue	female	Metastasis	GSE113890	1	11414.5	0.613751
GSM3122824	79555_MET1	Chest	Metastatic tumor	Tissue	female	Metastasis	GSE113890	1	10987.2	0.573209
GSM3122825	79556_MET1	Chest	Metastatic tumor	Tissue	female	Metastasis	GSE113890	1	10957.4	0.57038
GSM3122826	79644_MET1	Brain	Metastatic tumor	Tissue	female	Metastasis	GSE113890	1	-1616.29	-0.622852
GSM3122828	81103_MET1	Chest	Metastatic tumor	Tissue	female	Metastasis	GSE113890	1	11707.5	0.641565
GSM3122829	112165_MET2	Lung	Metastatic tumor	Tissue	female	Metastasis	GSE113890	1	13909.9	0.850568
GSM3122830	112370_MET2	Brain	Metastatic tumor	Tissue	female	Metastasis	GSE113890	1	1066.24	-0.368283
AUR.AD9G.TTP1.B.4.0.R.A584.39	AUR-AD9G-TTP1-B-4-0-R-A584-39	Breast	Primary tumor	Tissue	female	Pre-treatment	GSE113890	2	2271.51	-0.253904
AUR.AD9J.TTP1.B.4.0.R.A584.39	AUR-AD9J-TTP1-B-4-0-R-A584-39	Breast	Primary tumor	Tissue	female	Pre-treatment	GSE113890	2	4770.27	-0.016774
AUR.AE5G.TTP1.A.1.1.R.A742.41	AUR-AE5G-TTP1-A-1-1-R-A742-41	Breast	Primary tumor	Tissue	female	Pre-treatment	GSE113890	2	326.11	-0.43852
AUR.AE5H.TTP1.A.1.1.R.A742.41	AUR-AE5H-TTP1-A-1-1-R-A742-41	Breast	Primary tumor	Tissue	female	Pre-treatment	GSE113890	2	5188.37	0.0229031
AUR.AE6Y.TTP1.A.1.0.R.A741.41	AUR-AE6Y-TTP1-A-1-0-R-A741-41	Breast	Primary tumor	Tissue	female	Pre-treatment	GSE113890	2	-893.691	-0.554277
AUR.AEPZ.TTP1.A.1.1.R.A742.41	AUR-AEPZ-TTP1-A-1-1-R-A742-41	Breast	Primary tumor	Tissue	female	Pre-treatment	GSE113890	2	2200.27	-0.260664
AUR.AER7.TTP1.A.1.0.R.A741.41	AUR-AER7-TTP1-A-1-0-R-A741-41	Breast	Primary tumor	Tissue	female	Pre-treatment	GSE113890	2	-748.554	-0.540504
AUR.AERX.TTP1.A.1.0.R.A741.41	AUR-AERX-TTP1-A-1-0-R-A741-41	Breast	Primary tumor	Tissue	female	Pre-treatment	GSE113890	2	-358.93	-0.503529
AUR.AF94.TTP1.A.1.0.R.A741.41	AUR-AF94-TTP1-A-1-0-R-A741-41	Breast	Primary tumor	Tissue	female	Pre-treatment	GSE113890	2	431.132	-0.428553
AUR.AF95.TTP1.A.1.0.R.A741.41	AUR-AF95-TTP1-A-1-0-R-A741-41	Breast	Primary tumor	Tissue	female	Pre-treatment	GSE113890	2	463.16	-0.425514
AUR.AFE4.TTP1.A.1.0.R.A741.41	AUR-AFE4-TTP1-A-1-0-R-A741-41	Breast	Primary tumor	Tissue	female	Pre-treatment	GSE113890	2	52.0859	-0.464524
AUR.AFE9.TTP1.A.1.0.R.A741.41	AUR-AFE9-TTP1-A-1-0-R-A741-41	Breast	Primary tumor	Tissue	female	Pre-treatment	GSE113890	2	186.424	-0.451776
AUR.AFEA.TTP1.A.1.0.R.A741.41	AUR-AFEA-TTP1-A-1-0-R-A741-41	Breast	Primary tumor	Tissue	female	Pre-treatment	GSE113890	2	-55.8174	-0.474764
AUR.AFKB.TTP1.A.10.0.R.A741.41	AUR-AFKB-TTP1-A-10-0-R-A741-41	Breast	Primary tumor	Tissue	female	Pre-treatment	GSE113890	2	-267.275	-0.494831
AUR.AFKF.TTP1.A.10.0.R.A741.41	AUR-AFKF-TTP1-A-10-0-R-A741-41	Breast	Primary tumor	Tissue	female	Unknown	GSE113890	2	-68.1344	-0.475933
AUR.AFR2.TTP1.A.1.1.R.A742.41	AUR-AFR2-TTP1-A-1-1-R-A742-41	Breast	Primary tumor	Tissue	female	Pre-treatment	GSE113890	2	4315.11	-0.059968
AUR.AFR3.TTP1.A.2.1.R.A743.41	AUR-AFR3-TTP1-A-2-1-R-A743-41	Breast	Primary tumor	Tissue	female	Pre-treatment	GSE113890	2	5148.84	0.0191522
AUR.AFSO.TTP1.A.8.0.R.A741.41	AUR-AFSO-TTP1-A-8-0-R-A741-41	Breast	Primary tumor	Tissue	female	Pre-treatment	GSE113890	2	1486.48	-0.328402
AUR.AFSP.TTP1.A.8.0.R.A741.41	AUR-AFSP-TTP1-A-8-0-R-A741-41	Breast	Primary tumor	Tissue	female	Pre-treatment	GSE113890	2	-608.919	-0.527253
AUR.AFUI.TTP1.A.1.0.R.A743.41	AUR-AFUI-TTP1-A-1-0-R-A743-41	Breast	Primary tumor	Tissue	female	Pre-treatment	GSE113890	2	13565.5	0.817881
AUR.AFUL.TTP1.A.1.1.R.A743.41	AUR-AFUL-TTP1-A-1-1-R-A743-41	Breast	Primary tumor	Tissue	female	Pre-treatment	GSE113890	2	10955.6	0.570211
AUR.AFUN.TTP1.A.1.0.R.A741.41	AUR-AFUN-TTP1-A-1-0-R-A741-41	Breast	Primary tumor	Tissue	female	Pre-treatment	GSE113890	2	-1206.1	-0.583924
AUR.AFUO.TTP1.A.1.0.R.A741.41	AUR-AFUO-TTP1-A-1-0-R-A741-41	Breast	Primary tumor	Tissue	female	Pre-treatment	GSE113890	2	-267.836	-0.494885
AUR.AG0J.TTP1.A.1.0.R.A741.41	AUR-AG0J-TTP1-A-1-0-R-A741-41	Breast	Primary tumor	Tissue	female	Pre-treatment	GSE113890	2	-186.427	-0.487159
AUR.AG0M.TTP1.A.2.0.R.A741.41	AUR-AG0M-TTP1-A-2-0-R-A741-41	Breast	Primary tumor	Tissue	female	Pre-treatment	GSE113890	2	99.4391	-0.46003
AUR.AG0N.TTP1.A.1.0.R.A741.41	AUR-AG0N-TTP1-A-1-0-R-A741-41	Breast	Primary tumor	Tissue	female	Pre-treatment	GSE113890	2	-546.05	-0.521287
AUR.AG12.TTP1.A.1.0.R.A741.41	AUR-AG12-TTP1-A-1-0-R-A741-41	Breast	Primary tumor	Tissue	female	Pre-treatment	GSE113890	2	2786.92	-0.204991

## Sheet: table4
gene_id	gene_name	EntrezID	transcript_id	GO	KEGG	KO_ENTRY	EC	TF_Family	Description	trans_type	DO	Reactome	FPKM.Detached231_1	FPKM.Detached231_2	FPKM.Detached231_3	FPKM.Attached231_1	FPKM.Attached231_2	FPKM.Attached231_3	fc	log2(fc)	pval	qval	regulation	significant
ENSG00000196611	MMP1	4312	ENST00000315274;ENST00000681643;ENST00000680179	GO:0004175(endopeptidase activity);GO:0004222(metalloendopeptidase activity);GO:0004252(serine-type endopeptidase activity);GO:0005576(extracellular region);GO:0006508(proteolysis);GO:0008233(peptidase activity);GO:0008237(metallopeptidase activity);GO:0008270(zinc ion binding);GO:0016787(hydrolase activity);GO:0022617(extracellular matrix disassembly);GO:0030198(extracellular matrix organization…	03320(PPAR signaling pathway);04657(IL-17 signaling pathway);04926(Relaxin signaling pathway);05171(Coronavirus disease - COVID-19);05200(Pathways in cancer);05219(Bladder cancer);05323(Rheumatoid arthritis);05323(Rheumatoid arthritis)	K01388	EC:3.4.24.7	NA	matrix metallopeptidase 1 [Source:HGNC Symbol;Acc:HGNC:7155]	protein_coding;retained_intron;processed_transcript	DOID:0014667(disease_of_metabolism);DOID:0050013(carbohydrate_metabolism_disease);DOID:0050117(disease_by_infectious_agent);DOID:0050155(sensory_system_disease);DOID:0050161(lower_respiratory_tract_disease);DOID:0050338(primary_bacterial_infectious_disease);DOID:0050589(inflammatory_bowel_disease);DOID:0050615(respiratory_system_cancer);DOID:0050686(organ_system_cancer);DOID:0050687(cell_type_can…	R-HSA-1454757(Gelatin degradation by MMP1, 2, 3, 7, 8, 9, 12, 13);R-HSA-1454781(MMP1,3,13 (2, 7-12, 19) binding by Alpha-2 macroglubulin);R-HSA-1454822(Collagen type I degradation by MMP1,2,8,13, PRSS2);R-HSA-1474197(Collagen type II degradation by MMP1,3,8,13,PRSS2);R-HSA-1474213(Collagen type III degradation by MMP1,8,9,13);R-HSA-1564120(Collagen type VII degradation by MMP1,2,3);R-HSA-1564143(…	51.3656	48.4708	51.1878	379.879	368.836	373.985	0.134519	-2.89412	0	0	down	yes
ENSG00000134107	BHLHE40	8553	ENST00000256495;ENST00000460806;ENST00000467610	GO:0000122(negative regulation of transcription by RNA polymerase II);GO:0000785(chromatin);GO:0000978(RNA polymerase II cis-regulatory region sequence-specific DNA binding);GO:0000981(DNA-binding transcription factor activity, RNA polymerase II-specific);GO:0001227(DNA-binding transcription repressor activity, RNA polymerase II-specific);GO:0003677(DNA binding);GO:0003700(DNA-binding transcripti…	04710(Circadian rhythm);04710(Circadian rhythm)	NA	NA	bHLH	basic helix-loop-helix family member e40 [Source:HGNC Symbol;Acc:HGNC:1046]	protein_coding;retained_intron	DOID:0050615(respiratory_system_cancer);DOID:0050686(organ_system_cancer);DOID:1324(lung_cancer);DOID:14566(disease_of_cellular_proliferation);DOID:150(disease_of_mental_health);DOID:1561(cognitive_disorder);DOID:162(cancer);DOID:3312(bipolar_disorder);DOID:3324(mood_disorder);DOID:3905(lung_carcinoma);DOID:3908(non_small_cell_lung_carcinoma);DOID:3910(lung_adenocarcinoma);DOID:4(disease)	R-HSA-879798(Expression of DEC1 (BHLHE40, BHLHB2))	74.1154	74.7584	72.7148	263.582	257.396	259.875	0.283778	-1.81717	0	0	down	yes
ENSG00000148926	ADM	133	ENST00000534464;ENST00000530439;ENST00000528655;ENST00000526492;ENST00000524948;ENST00000528544;ENST00000278175	GO:0001570(vasculogenesis);GO:0001666(response to hypoxia);GO:0001843(neural tube closure);GO:0002026(regulation of the force of heart contraction);GO:0002031(G protein-coupled receptor internalization);GO:0003073(regulation of systemic arterial blood pressure);GO:0005102(signaling receptor binding);GO:0005179(hormone activity);GO:0005576(extracellular region);GO:0005615(extracellular space);GO:0…	04080(Neuroactive ligand-receptor interaction);04270(Vascular smooth muscle contraction);04270(Vascular smooth muscle contraction)	NA	NA	NA	adrenomedullin [Source:HGNC Symbol;Acc:HGNC:259]	protein_coding	DOID:0014667(disease_of_metabolism);DOID:0050013(carbohydrate_metabolism_disease);DOID:0050155(sensory_system_disease);DOID:0050161(lower_respiratory_tract_disease);DOID:0050686(organ_system_cancer);DOID:0050687(cell_type_cancer);DOID:0050828(artery_disease);DOID:0060056(hypersensitivity_reaction_disease);DOID:0060072(benign_neoplasm);DOID:0060084(cell_type_benign_neoplasm);DOID:0060158(acquired_…	R-HSA-379044(Liganded Gs-activating GPCR acts as a GEF for Gs);R-HSA-420214(The adrenomedullin receptor can bind adrenomedullin and intermedin);R-HSA-744886(The Ligand:GPCR:Gs complex dissociates);R-HSA-744887(Liganded Gs-activating GPCRs bind inactive heterotrimeric Gs)	123.221	116.419	116.635	538.984	519.103	527.516	0.224693	-2.15397	0	0	down	yes
ENSG00000120738	EGR1	1958	ENST00000239938	GO:0000122(negative regulation of transcription by RNA polymerase II);GO:0000785(chromatin);GO:0000976(transcription cis-regulatory region binding);GO:0000977(RNA polymerase II transcription regulatory region sequence-specific DNA binding);GO:0000978(RNA polymerase II cis-regulatory region sequence-specific DNA binding);GO:0000981(DNA-binding transcription factor activity, RNA polymerase II-speci…	04371(Apelin signaling pathway);04912(GnRH signaling pathway);04928(Parathyroid hormone synthesis, secretion and action);04933(AGE-RAGE signaling pathway in diabetic complications);05020(Prion disease);05166(Human T-cell leukemia virus 1 infection)	NA	NA	zf-C2H2	early growth response 1 [Source:HGNC Symbol;Acc:HGNC:3238]	protein_coding	DOID:0050155(sensory_system_disease);DOID:0050622(reproductive_organ_benign_neoplasm);DOID:0050686(organ_system_cancer);DOID:0050701(electroclinical_syndrome);DOID:0050704(childhood_electroclinical_syndrome);DOID:0050828(artery_disease);DOID:0060072(benign_neoplasm);DOID:0060083(immune_system_cancer);DOID:0060084(cell_type_benign_neoplasm);DOID:0060085(organ_system_benign_neoplasm);DOID:0060086(f…	R-HSA-1015702(Expression of IFN-induced genes);R-HSA-8944078(EGR1 binds the PTEN gene promoter);R-HSA-8944104(PTEN gene transcription is stimulated by TP53, EGR1, PPARG, ATF2, MAF1, and inhibited by NR2E1, SALL4, MECOM, SNAI1, SNAI2, JUN);R-HSA-9031616(EGR binds ARC gene);R-HSA-9031624(ARC gene expression);R-HSA-9612073(NGF- and MAPK-dependent EGR1, EGR2 and EGR4 expression);R-HSA-9612483(EGR1,2,…	41.3582	39.1303	37.2698	132.393	134.921	135.365	0.292437	-1.7738	0	0	down	yes
ENSG00000187193	MT1X	4501	ENST00000394485;ENST00000568370;ENST00000564974;ENST00000562939	GO:0005515(protein binding);GO:0005634(nucleus);GO:0005737(cytoplasm);GO:0006882(cellular zinc ion homeostasis);GO:0008270(zinc ion binding);GO:0010038(response to metal ion);GO:0010273(detoxification of copper ion);GO:0036018(cellular response to erythropoietin);GO:0045926(negative regulation of growth);GO:0046872(metal ion binding);GO:0071248(cellular response to metal ion);GO:0071276(cellular …	04978(Mineral absorption);04978(Mineral absorption)	NA	NA	NA	metallothionein 1X [Source:HGNC Symbol;Acc:HGNC:7405]	protein_coding;retained_intron;nonsense_mediated_decay	NA	R-HSA-5662615(MT1X binds zinc);R-HSA-5662622(MT1X binds cadmium)	105.679	97.5585	95.5682	358.437	399.997	387.385	0.260779	-1.9391	0	0	down	yes
ENSG00000118985	ELL2	22936	ENST00000237853;ENST00000508757;ENST00000508694;ENST00000506628;ENST00000635633;ENST00000505584;ENST00000513343;ENST00000515020	GO:0000791(euchromatin);GO:0000987(cis-regulatory region sequence-specific DNA binding);GO:0005515(protein binding);GO:0005634(nucleus);GO:0005654(nucleoplasm);GO:0006366(transcription by RNA polymerase II);GO:0006368(transcription elongation by RNA polymerase II promoter);GO:0008023(transcription elongation factor complex);GO:0032968(positive regulation of transcription elongation by RNA polymer…	NA	NA	NA	NA	elongation factor for RNA polymerase II 2 [Source:HGNC Symbol;Acc:HGNC:17064]	protein_coding;retained_intron;processed_transcript;nonsense_mediated_decay	NA	R-HSA-6814549(Pre-snRNA transcript initiation, Integrator binding, LEC binding);R-HSA-6814554(Dephosphorylation and dissociation of RNA polymerase II at 3' end of snRNA gene);R-HSA-6814555(Integrator complex processes the 3' end of snRNA);R-HSA-6814559(Pre-snRNA is elongated and capped with 7-methylguanosine);R-HSA-6814885(CBCAP complex binds 7-methylguanosine cap of snRNA)	19.525	23.7102	21.3882	89.2249	87.3309	84.9197	0.247149	-2.01655	0	0	down	yes
ENSG00000150995	ITPR1	3708	ENST00000481415;ENST00000479831;ENST00000357086;ENST00000649051;ENST00000650079;ENST00000477577;ENST00000647900;ENST00000650139;ENST00000354582;ENST00000649694;ENST00000649272;ENST00000647673;ENST00000467545;ENST00000467056;ENST00000649139;ENST00000649015;ENST00000647624;ENST00000649414;ENST00000650146;ENST00000487016;ENST00000647685;ENST00000649425;ENST00000649144;ENST00000648510;ENST00000649430…	GO:0000902(cell morphogenesis);GO:0001666(response to hypoxia);GO:0005216(ion channel activity);GO:0005220(inositol 1,4,5-trisphosphate-sensitive calcium-release channel activity);GO:0005262(calcium channel activity);GO:0005509(calcium ion binding);GO:0005515(protein binding);GO:0005635(nuclear envelope);GO:0005637(nuclear inner membrane);GO:0005730(nucleolus);GO:0005737(cytoplasm);GO:0005783(end…	04020(Calcium signaling pathway);04022(cGMP-PKG signaling pathway);04070(Phosphatidylinositol signaling system);04114(Oocyte meiosis);04140(Autophagy - animal);04210(Apoptosis);04218(Cellular senescence);04270(Vascular smooth muscle contraction);04371(Apelin signaling pathway);04540(Gap junction);04611(Platelet activation);04621(NOD-like receptor signaling pathway);04625(C-type lectin receptor si…	NA	NA	NA	inositol 1,4,5-trisphosphate receptor type 1 [Source:HGNC Symbol;Acc:HGNC:6180]	retained_intron;protein_coding;non_stop_decay;processed_transcript;nonsense_mediated_decay	DOID:0060056(hypersensitivity_reaction_disease);DOID:11723(Duchenne_muscular_dystrophy);DOID:12894(Sjogren's_syndrome);DOID:1289(neurodegenerative_disease);DOID:1441(spinocerebellar_ataxia);DOID:14566(disease_of_cellular_proliferation);DOID:162(cancer);DOID:225(syndrome);DOID:2478(spinocerebellar_degeneration);DOID:2914(immune_system_disease);DOID:331(central_nervous_system_disease);DOID:417(hype…	R-HSA-1168376(STIM1 oligomerizes);R-HSA-139854(IP3R tetramer:I(1,4,5)P3:4xCa2+ transports Ca2+ from platelet dense tubular system to cytosol);R-HSA-139941(Binding of IP3 to IP3 receptor);R-HSA-169680(IP3 binds to the IP3 receptor, opening the endoplasmic reticulum Ca2+ channel);R-HSA-169683(IP3R:I(1,4,5)P3 tetramer transports Ca2+ from ER lumen to cytosol);R-HSA-381644(ER calcium channels open in…	0.620132	0.793461	0.840185	5.44478	5.46062	5.3027	0.139053	-2.8463	0	0	down	yes
ENSG00000183963	SMTN	6525	ENST00000504335;ENST00000460658;ENST00000358743;ENST00000347557;ENST00000493335;ENST00000497697;ENST00000612341;ENST00000455608;ENST00000416786;ENST00000624247;ENST00000333137;ENST00000489337;ENST00000619644;ENST00000404574;ENST00000438223;ENST00000422839;ENST00000432777;ENST00000475548;ENST00000482444;ENST00000426927;ENST00000466272;ENST00000472911;ENST00000431481;ENST00000440425	GO:0003779(actin binding);GO:0005515(protein binding);GO:0005737(cytoplasm);GO:0005815(microtubule organizing center);GO:0005856(cytoskeleton);GO:0006939(smooth muscle contraction);GO:0007517(muscle organ development);GO:0008307(structural constituent of muscle);GO:0015629(actin cytoskeleton);GO:0030036(actin cytoskeleton organization);GO:0031941(filamentous actin);GO:0031941(filamentous actin)	NA	NA	NA	NA	smoothelin [Source:HGNC Symbol;Acc:HGNC:11126]	retained_intron;protein_coding;processed_transcript	DOID:0050686(organ_system_cancer);DOID:11054(urinary_bladder_cancer);DOID:14566(disease_of_cellular_proliferation);DOID:162(cancer);DOID:3996(urinary_system_cancer);DOID:4007(bladder_carcinoma);DOID:4(disease)	NA	11.1702	11.181	10.724	32.8084	32.3494	32.9184	0.33724	-1.56815	0	0	down	yes
ENSG00000105825	TFPI2	7980	ENST00000222543;ENST00000461482;ENST00000451238;ENST00000647793;ENST00000649913;ENST00000650573	GO:0004867(serine-type endopeptidase inhibitor activity);GO:0005201(extracellular matrix structural constituent);GO:0005576(extracellular region);GO:0005615(extracellular space);GO:0007596(blood coagulation);GO:0007599(hemostasis);GO:0010466(negative regulation of peptidase activity);GO:0010951(negative regulation of endopeptidase activity);GO:0030414(peptidase inhibitor activity);GO:0031012(extr…	NA	NA	NA	NA	tissue factor pathway inhibitor 2 [Source:HGNC Symbol;Acc:HGNC:11761]	protein_coding;retained_intron	DOID:0014667(disease_of_metabolism);DOID:0050013(carbohydrate_metabolism_disease);DOID:0050615(respiratory_system_cancer);DOID:0050686(organ_system_cancer);DOID:0050687(cell_type_cancer);DOID:0050828(artery_disease);DOID:0060100(musculoskeletal_system_cancer);DOID:0060158(acquired_metabolic_disease);DOID:10591(pre_eclampsia);DOID:10763(hypertension);DOID:1192(peripheral_nervous_system_neoplasm);D…	NA	22.6883	21.3102	23.4545	92.6396	94.7163	92.3866	0.241125	-2.05215	0	0	down	yes
ENSG00000104267	CA2	760	ENST00000285379;ENST00000520127;ENST00000522742;ENST00000520996;ENST00000518231	GO:0002009(morphogenesis of an epithelium);GO:0004064(arylesterase activity);GO:0004089(carbonate dehydratase activity);GO:0005515(protein binding);GO:0005737(cytoplasm);GO:0005829(cytosol);GO:0005886(plasma membrane);GO:0006730(one-carbon metabolic process);GO:0008270(zinc ion binding);GO:0015670(carbon dioxide transport);GO:0016020(membrane);GO:0016829(lyase activity);GO:0016836(hydro-lyase act…	00910(Nitrogen metabolism);01100(Metabolic pathways);04964(Proximal tubule bicarbonate reclamation);04966(Collecting duct acid secretion);04971(Gastric acid secretion);04972(Pancreatic secretion);04976(Bile secretion);04976(Bile secretion)	K18245	EC:4.2.1.1	NA	carbonic anhydrase 2 [Source:HGNC Symbol;Acc:HGNC:1373]	protein_coding;nonsense_mediated_decay;retained_intron	DOID:0050589(inflammatory_bowel_disease);DOID:0050686(organ_system_cancer);DOID:0050687(cell_type_cancer);DOID:0050828(artery_disease);DOID:0080014(chromosomal_disease);DOID:1287(cardiovascular_system_disease);DOID:14250(Down_syndrome);DOID:14566(disease_of_cellular_proliferation);DOID:162(cancer);DOID:170(endocrine_gland_cancer);DOID:171(neuroectodermal_tumor);DOID:178(vascular_disease);DOID:179…	R-HSA-1475022(Carbonic anhydrase dehydrates bicarbonate (cytosol));R-HSA-1475026(Carbonic anhydrase hydrates carbon dioxide (cytosol));R-HSA-1475435(CA1:Zn2+,CA2:Zn2+ hydrate CO2 to HCO3-);R-HSA-1475436(CA1:Zn2+,CA2:Zn2+ dehydrate HCO3- to CO2);R-HSA-9707419(CA1:Zn2+,CA2:Zn2+ bind CA inhibitors)	4.72869	5.03733	5.35536	32.5864	32.6865	31.39	0.156434	-2.67637	0	0	down	yes
ENSG00000165507	DEPP1	11067	ENST00000298295;ENST00000448778;ENST00000496638	GO:0005737(cytoplasm);GO:0005739(mitochondrion);GO:0005777(peroxisome);GO:0006914(autophagy);GO:0010506(regulation of autophagy);GO:0043231(intracellular membrane-bounded organelle);GO:0043231(intracellular membrane-bounded organelle)	NA	NA	NA	NA	DEPP1 autophagy regulator [Source:HGNC Symbol;Acc:HGNC:23355]	protein_coding;processed_transcript	NA	NA	34.664	34.596	29.7276	164.034	159.215	165.502	0.202532	-2.30378	0	0	down	yes
ENSG00000143384	MCL1	4170	ENST00000676522;ENST00000620947;ENST00000369026;ENST00000678770;ENST00000464132;ENST00000307940;ENST00000617352	GO:0001709(cell fate determination);GO:0005515(protein binding);GO:0005634(nucleus);GO:0005654(nucleoplasm);GO:0005737(cytoplasm);GO:0005739(mitochondrion);GO:0005741(mitochondrial outer membrane);GO:0005829(cytosol);GO:0006915(apoptotic process);GO:0008320(protein transmembrane transporter activity);GO:0008630(intrinsic apoptotic signaling pathway in response to DNA damage);GO:0010507(negative r…	04151(PI3K-Akt signaling pathway);04210(Apoptosis);04630(JAK-STAT signaling pathway);05206(MicroRNAs in cancer);05206(MicroRNAs in cancer)	NA	NA	NA	MCL1 apoptosis regulator, BCL2 family member [Source:HGNC Symbol;Acc:HGNC:6943]	retained_intron;protein_coding;processed_transcript	NA	R-HSA-6790041(Expression of STAT3-upregulated cytosolic proteins)	101.293	108.736	98.7071	321.844	321.684	313.124	0.322726	-1.63162	0	0	down	yes
ENSG00000167767	KRT80	144501	ENST00000313234;ENST00000394815;ENST00000466011	GO:0005515(protein binding);GO:0005737(cytoplasm);GO:0005829(cytosol);GO:0005882(intermediate filament);GO:0030280(structural constituent of skin epidermis);GO:0031424(keratinization);GO:0045095(keratin filament);GO:0045109(intermediate filament organization);GO:0045111(intermediate filament cytoskeleton);GO:0045111(intermediate filament cytoskeleton)	NA	NA	NA	NA	keratin 80 [Source:HGNC Symbol;Acc:HGNC:27056]	protein_coding;retained_intron	NA	R-HSA-6805546(Keratin type I binds keratin type II);R-HSA-6805573(Keratin type I/type II heterodimers form tetramers);R-HSA-6806610(Keratin filament formation);R-HSA-6806613(Keratin tetramers bind to form unit length filaments);R-HSA-6806629(Formation of tonofilament bundles);R-HSA-6809393(Keratin filaments bind cell-cell adhesion complexes);R-HSA-6809663(Formation of hair keratin fibres);R-HSA-6…	35.4217	35.8432	38.2893	4.63981	5.24681	4.47552	7.62799	2.9313	0	0	up	yes
ENSG00000130821	SLC6A8	6535	ENST00000253122;ENST00000485324;ENST00000675713;ENST00000476466;ENST00000466243;ENST00000430077;ENST00000429147;ENST00000442457;ENST00000457723;ENST00000413787	GO:0003674(molecular_function);GO:0005308(creatine transmembrane transporter activity);GO:0005309(creatine:sodium symporter activity);GO:0005886(plasma membrane);GO:0005887(integral component of plasma membrane);GO:0006600(creatine metabolic process);GO:0006811(ion transport);GO:0006814(sodium ion transport);GO:0006836(neurotransmitter transport);GO:0006936(muscle contraction);GO:0015293(symporte…	NA	NA	NA	NA	solute carrier family 6 member 8 [Source:HGNC Symbol;Acc:HGNC:11055]	protein_coding;processed_transcript;retained_intron	DOID:0060037(developmental_disorder_of_mental_health);DOID:0060038(specific_developmental_disorder);DOID:0060043(sexual_disorder);DOID:0060044(paraphilia_disorder);DOID:10236(exhibitionism);DOID:1059(intellectual_disability);DOID:12336(male_infertility);DOID:150(disease_of_mental_health);DOID:15(reproductive_system_disease);DOID:1826(epilepsy_syndrome);DOID:225(syndrome);DOID:331(central_nervous_…	R-HSA-200396(Creatine transport across the plasma membrane)	9.80938	10.8714	10.3558	62.5285	61.8682	64.5498	0.164261	-2.60594	0	0	down	yes
ENSG00000146674	IGFBP3	3486	ENST00000613132;ENST00000381083;ENST00000465642;ENST00000460209;ENST00000417621;ENST00000460477;ENST00000428530;ENST00000448817	GO:0000165(MAPK cascade);GO:0001558(regulation of cell growth);GO:0001649(osteoblast differentiation);GO:0001933(negative regulation of protein phosphorylation);GO:0001968(fibronectin binding);GO:0005515(protein binding);GO:0005520(insulin-like growth factor binding);GO:0005576(extracellular region);GO:0005615(extracellular space);GO:0005634(nucleus);GO:0005788(endoplasmic reticulum lumen);GO:000…	04115(p53 signaling pathway);04218(Cellular senescence);04935(Growth hormone synthesis, secretion and action);05202(Transcriptional misregulation in cancer);05202(Transcriptional misregulation in cancer)	NA	NA	NA	insulin like growth factor binding protein 3 [Source:HGNC Symbol;Acc:HGNC:5472]	protein_coding;processed_transcript;retained_intron	DOID:0014667(disease_of_metabolism);DOID:0050013(carbohydrate_metabolism_disease);DOID:0050155(sensory_system_disease);DOID:0050161(lower_respiratory_tract_disease);DOID:0050177(monogenic_disease);DOID:0050615(respiratory_system_cancer);DOID:0050686(organ_system_cancer);DOID:0050687(cell_type_cancer);DOID:0050700(cardiomyopathy);DOID:0050737(autosomal_recessive_disease);DOID:0050739(autosomal_gen…	R-HSA-381435(Matrix metalloproteinase proteolyzes IGF:IGFBP3:ALS);R-HSA-381446(Thrombin proteolyzes IGF:IGFBP3:ALS);R-HSA-381461(Plasmin proteolyzes IGF:IGFBP-3:ALS);R-HSA-381466(Prostate-specific Antigen proteolyzes IGF:IGFBP3:ALS );R-HSA-381496(Formation of the IGF:IGFBP3:ALS complex);R-HSA-381500(Cathepsin G proteolyzes IGF:IGFBP3:ALS);R-HSA-6800035(IGFBP3 binds TMEM219);R-HSA-6800044(TP53 sti…	162.194	173.303	170.91	923.284	914.606	923.192	0.183409	-2.44686	0	0	down	yes
ENSG00000151092	NGLY1	55768	ENST00000463611;ENST00000280700;ENST00000674841;ENST00000489271;ENST00000493324;ENST00000496726;ENST00000675234;ENST00000675217;ENST00000396649;ENST00000676225;ENST00000675680;ENST00000478991;ENST00000675178;ENST00000428257;ENST00000280699;ENST00000417874;ENST00000461491;ENST00000427041;ENST00000308710;ENST00000474611	GO:0000224(peptide-N4-(N-acetyl-beta-glucosaminyl)asparagine amidase activity);GO:0005515(protein binding);GO:0005634(nucleus);GO:0005737(cytoplasm);GO:0005829(cytosol);GO:0006457(protein folding);GO:0006515(protein quality control for misfolded or incompletely synthesized proteins);GO:0006516(glycoprotein catabolic process);GO:0006517(protein deglycosylation);GO:0006950(response to stress);GO:00…	04141(Protein processing in endoplasmic reticulum);04141(Protein processing in endoplasmic reticulum)	K01456	EC:3.5.1.52	NA	N-glycanase 1 [Source:HGNC Symbol;Acc:HGNC:17646]	nonsense_mediated_decay;protein_coding;processed_transcript;retained_intron	NA	R-HSA-8850594(Deglycosylation complex hydrolyses N-glycans from unfolded glycoproteins)	5.88629	5.62159	5.88533	18.4595	18.8524	18.8214	0.309856	-1.69033	0	0	down	yes
ENSG00000006459	KDM7A	80853	ENST00000397560;ENST00000472616;ENST00000478996	GO:0003712(transcription coregulator activity);GO:0005506(iron ion binding);GO:0005634(nucleus);GO:0005654(nucleoplasm);GO:0005730(nucleolus);GO:0006325(chromatin organization);GO:0006357(regulation of transcription by RNA polymerase II);GO:0006482(protein demethylation);GO:0007399(nervous system development);GO:0008270(zinc ion binding);GO:0016491(oxidoreductase activity);GO:0016706(2-oxoglutara…	NA	K11445	EC:1.14.11.65	NA	lysine demethylase 7A [Source:HGNC Symbol;Acc:HGNC:22224]	protein_coding;nonsense_mediated_decay;retained_intron	NA	R-HSA-4724284(KDM3A, KDM3B, KDM7A, PHF2:ARID5B, PHF8 demethylate MeK10-histone H3);R-HSA-4754187(KDM6A, KDM6B, KDM7A demethylate Me2K28-histone H3);R-HSA-5661115(KDM3A, KDM3B, KDM7A, PHF2:ARID5B, PHF8 demethylate Me2K10-histone H3);R-HSA-5661121(KDM6A, KDM6B, KDM7A demethylate Me3K28-histone H3);R-HSA-6802927(BRAF and RAF fusion mutant dimers are phosphorylated);R-HSA-6802932(Dissociation of BRAF…	5.5889	6.45077	6.01882	36.3416	36.4177	33.948	0.169234	-2.56291	0	0	down	yes
ENSG00000152661	GJA1	2697	ENST00000282561;ENST00000647564;ENST00000650427;ENST00000649003	GO:0000132(establishment of mitotic spindle orientation);GO:0000139(Golgi membrane);GO:0003161(cardiac conduction system development);GO:0005243(gap junction channel activity);GO:0005515(protein binding);GO:0005654(nucleoplasm);GO:0005737(cytoplasm);GO:0005739(mitochondrion);GO:0005783(endoplasmic reticulum);GO:0005789(endoplasmic reticulum membrane);GO:0005794(Golgi apparatus);GO:0005886(plasma …	04540(Gap junction);05412(Arrhythmogenic right ventricular cardiomyopathy);05412(Arrhythmogenic right ventricular cardiomyopathy)	NA	NA	NA	gap junction protein alpha 1 [Source:HGNC Symbol;Acc:HGNC:4274]	protein_coding	DOID:0050155(sensory_system_disease);DOID:0050615(respiratory_system_cancer);DOID:0050686(organ_system_cancer);DOID:0050687(cell_type_cancer);DOID:0050700(cardiomyopathy);DOID:0060036(intrinsic_cardiomyopathy);DOID:0060037(developmental_disorder_of_mental_health);DOID:0060040(pervasive_developmental_disorder);DOID:0060041(autism_spectrum_disorder);DOID:0060072(benign_neoplasm);DOID:0060082(breast…	R-HSA-190519(Internalization of gap junction plaques);R-HSA-190520(Association of Golgi transport vesicles with microtubules);R-HSA-190541(Association of Cx43 with TJP1);R-HSA-190662(Connexin oligomerization in Trans-Golgi Network (TGN));R-HSA-190686(Transport of connexins to the Trans-Golgi Network (TGN));R-HSA-190782(Budding of connexon-containing transport vesicles from the Golgi);R-HSA-190788…	8.09784	9.5595	8.39289	43.8993	43.4484	47.3934	0.193335	-2.37082	0	0	down	yes
ENSG00000113083	LOX	4015	ENST00000231004;ENST00000503759;ENST00000639739;ENST00000505593;ENST00000508067;ENST00000513319	GO:0001568(blood vessel development);GO:0001649(osteoblast differentiation);GO:0001932(regulation of protein phosphorylation);GO:0004720(protein-lysine 6-oxidase activity);GO:0005507(copper ion binding);GO:0005515(protein binding);GO:0005518(collagen binding);GO:0005576(extracellular region);GO:0005581(collagen trimer);GO:0005615(extracellular space);GO:0005634(nucleus);GO:0007507(heart developme…	NA	K00277	EC:1.4.3.13	NA	lysyl oxidase [Source:HGNC Symbol;Acc:HGNC:6664]	protein_coding;nonsense_mediated_decay;processed_transcript	DOID:0014667(disease_of_metabolism);DOID:0050155(sensory_system_disease);DOID:0050624(gastrointestinal_system_benign_neoplasm);DOID:0050686(organ_system_cancer);DOID:0050687(cell_type_cancer);DOID:0050828(artery_disease);DOID:0060072(benign_neoplasm);DOID:0060085(organ_system_benign_neoplasm);DOID:10534(stomach_cancer);DOID:10941(intracranial_aneurysm);DOID:114(heart_disease);DOID:1287(cardiovasc…	R-HSA-2002466(Formation of allysine by LOX);R-HSA-2022141(Prolysyl oxidase activation);R-HSA-2129375(Elastin cross-linking by lysyl oxidase);R-HSA-2395340(Formation of hydroxyallysine by LOX)	110.059	126.217	119.947	444.038	438.531	438.313	0.269685	-1.89065	0	0	down	yes
ENSG00000104419	NDRG1	10397	ENST00000674925;ENST00000323851;ENST00000523642;ENST00000521438;ENST00000675429;ENST00000675414;ENST00000675010;ENST00000675437;ENST00000674902;ENST00000523931;ENST00000675531;ENST00000414097;ENST00000517745;ENST00000675860;ENST00000523892;ENST00000517331;ENST00000519580;ENST00000520943;ENST00000522738;ENST00000518094;ENST00000674605;ENST00000674521;ENST00000519278;ENST00000676005;ENST00000522890…	GO:0005515(protein binding);GO:0005634(nucleus);GO:0005737(cytoplasm);GO:0005813(centrosome);GO:0005815(microtubule organizing center);GO:0005829(cytosol);GO:0005856(cytoskeleton);GO:0005874(microtubule);GO:0005886(plasma membrane);GO:0005912(adherens junction);GO:0007165(signal transduction);GO:0008017(microtubule binding);GO:0008285(negative regulation of cell population proliferation);GO:00100…	NA	NA	NA	NA	N-myc downstream regulated 1 [Source:HGNC Symbol;Acc:HGNC:7679]	protein_coding;retained_intron;processed_transcript;nonsense_mediated_decay	DOID:0050624(gastrointestinal_system_benign_neoplasm);DOID:0050686(organ_system_cancer);DOID:0050687(cell_type_cancer);DOID:0060072(benign_neoplasm);DOID:0060083(immune_system_cancer);DOID:0060085(organ_system_benign_neoplasm);DOID:0060100(musculoskeletal_system_cancer);DOID:10283(prostate_cancer);DOID:10595(Charcot_Marie_Tooth_disease);DOID:1107(esophageal_carcinoma);DOID:1192(peripheral_nervous…	R-HSA-5633314(TP53 stimulates NDRG1 gene expression)	336.729	354.1	340.232	806.943	786.974	788.806	0.432724	-1.20848	0	0	down	yes
ENSG00000178726	THBD	7056	ENST00000377103	GO:0004888(transmembrane signaling receptor activity);GO:0005509(calcium ion binding);GO:0005515(protein binding);GO:0005615(extracellular space);GO:0005774(vacuolar membrane);GO:0005886(plasma membrane);GO:0005887(integral component of plasma membrane);GO:0006508(proteolysis);GO:0007565(female pregnancy);GO:0007596(blood coagulation);GO:0007599(hemostasis);GO:0009897(external side of plasma memb…	04610(Complement and coagulation cascades);04933(AGE-RAGE signaling pathway in diabetic complications);05418(Fluid shear stress and atherosclerosis)	NA	NA	NA	thrombomodulin [Source:HGNC Symbol;Acc:HGNC:11784]	protein_coding	DOID:0014667(disease_of_metabolism);DOID:0050013(carbohydrate_metabolism_disease);DOID:0050117(disease_by_infectious_agent);DOID:0050161(lower_respiratory_tract_disease);DOID:0050338(primary_bacterial_infectious_disease);DOID:0050686(organ_system_cancer);DOID:0050687(cell_type_cancer);DOID:0050828(artery_disease);DOID:0060158(acquired_metabolic_disease);DOID:104(bacterial_infectious_disease);DOID…	R-HSA-141040(Activated thrombin:thrombomodulin cleaves PROCR:Protein C to PROCR:Activated protein C);R-HSA-141046(activated thrombin (factor IIa) + thrombomodulin -> activated thrombin:thrombomodulin)	31.0486	34.3578	29.6863	136.238	134.159	134.341	0.234949	-2.08958	0	0	down	yes
ENSG00000159399	HK2	3099,29911,3741,3796	ENST00000290573;ENST00000409174;ENST00000472302	GO:0000166(nucleotide binding);GO:0001666(response to hypoxia);GO:0001678(cellular glucose homeostasis);GO:0002931(response to ischemia);GO:0003824(catalytic activity);GO:0004340(glucokinase activity);GO:0004396(hexokinase activity);GO:0005515(protein binding);GO:0005524(ATP binding);GO:0005536(glucose binding);GO:0005737(cytoplasm);GO:0005739(mitochondrion);GO:0005741(mitochondrial outer membran…	00010(Glycolysis / Gluconeogenesis);00051(Fructose and mannose metabolism);00052(Galactose metabolism);00500(Starch and sucrose metabolism);00520(Amino sugar and nucleotide sugar metabolism);00524(Neomycin, kanamycin and gentamicin biosynthesis);01100(Metabolic pathways);01200(Carbon metabolism);04066(HIF-1 signaling pathway);04910(Insulin signaling pathway);04930(Type II diabetes mellitus);04973…	K00844	EC:2.7.1.1	NA	hexokinase 2 [Source:HGNC Symbol;Acc:HGNC:4923]	protein_coding;retained_intron	DOID:0050686(organ_system_cancer);DOID:10534(stomach_cancer);DOID:14566(disease_of_cellular_proliferation);DOID:162(cancer);DOID:3119(gastrointestinal_system_cancer);DOID:3571(liver_cancer);DOID:3717(gastric_adenocarcinoma);DOID:4(disease);DOID:5517(stomach_carcinoma);DOID:684(hepatocellular_carcinoma);DOID:686(liver_carcinoma)	R-HSA-70420(HK1,2,3,GCK phosphorylate Glc to form G6P)	21.6561	26.1573	23.8594	122.136	120.621	120.81	0.197138	-2.34272	0	0	down	yes
ENSG00000112715	VEGFA	7422	ENST00000493786;ENST00000480614;ENST00000497139;ENST00000512683;ENST00000518689;ENST00000672860;ENST00000518538;ENST00000372064;ENST00000523950;ENST00000476772;ENST00000425836;ENST00000372077;ENST00000372067;ENST00000519767;ENST00000520948;ENST00000372055;ENST00000230480;ENST00000417285;ENST00000413642;ENST00000457104;ENST00000324450	GO:0000122(negative regulation of transcription by RNA polymerase II);GO:0001525(angiogenesis);GO:0001541(ovarian follicle development);GO:0001569(branching involved in blood vessel morphogenesis);GO:0001570(vasculogenesis);GO:0001666(response to hypoxia);GO:0001701(in utero embryonic development);GO:0001822(kidney development);GO:0001934(positive regulation of protein phosphorylation);GO:0001938…	01521(EGFR tyrosine kinase inhibitor resistance);04010(MAPK signaling pathway);04014(Ras signaling pathway);04015(Rap1 signaling pathway);04020(Calcium signaling pathway);04066(HIF-1 signaling pathway);04151(PI3K-Akt signaling pathway);04370(VEGF signaling pathway);04510(Focal adhesion);04926(Relaxin signaling pathway);04933(AGE-RAGE signaling pathway in diabetic complications);05163(Human cytome…	NA	NA	NA	vascular endothelial growth factor A [Source:HGNC Symbol;Acc:HGNC:12680]	retained_intron;protein_coding	DOID:0002116(pterygium);DOID:0014667(disease_of_metabolism);DOID:0050013(carbohydrate_metabolism_disease);DOID:0050117(disease_by_infectious_agent);DOID:0050155(sensory_system_disease);DOID:0050161(lower_respiratory_tract_disease);DOID:0050177(monogenic_disease);DOID:0050338(primary_bacterial_infectious_disease);DOID:0050615(respiratory_system_cancer);DOID:0050622(reproductive_organ_benign_neopla…	R-HSA-1235037(Expression of VEGFA);R-HSA-194310(VEGF-A,C,D bind to VEGFR2 leading to receptor dimerization);R-HSA-194311(VEGFA,B,PLGF bind to VEGFR1 leading to receptor dimerization);R-HSA-195378(Homodimerization of VEGF proteins);R-HSA-3928647(RHOA:GTP:Mg2+ binds ROCK1,ROCK2);R-HSA-4420083(PTK2 binds p-S-SHB and is recruited to p-6Y-VEGFR2);R-HSA-4420099(p-6Y-VEGFR2 binds SHB );R-HSA-4420107(p-6…	64.8285	69.276	66.4431	192.811	189.447	189.545	0.350728	-1.51157	0	0	down	yes
ENSG00000159167	STC1	6781	ENST00000290271;ENST00000524323	GO:0001503(ossification);GO:0001886(endothelial cell morphogenesis);GO:0003421(growth plate cartilage axis specification);GO:0005179(hormone activity);GO:0005515(protein binding);GO:0005576(extracellular region);GO:0005615(extracellular space);GO:0005634(nucleus);GO:0005737(cytoplasm);GO:0006874(cellular calcium ion homeostasis);GO:0007165(signal transduction);GO:0007566(embryo implantation);GO:0…	NA	NA	NA	NA	stanniocalcin 1 [Source:HGNC Symbol;Acc:HGNC:11373]	protein_coding	DOID:0050686(organ_system_cancer);DOID:0060083(immune_system_cancer);DOID:114(heart_disease);DOID:1240(leukemia);DOID:12603(acute_leukemia);DOID:1287(cardiovascular_system_disease);DOID:14566(disease_of_cellular_proliferation);DOID:162(cancer);DOID:2531(hematologic_cancer);DOID:4(disease);DOID:6000(congestive_heart_failure);DOID:7(disease_of_anatomical_entity)	NA	169.695	188.419	181.271	441.16	437.334	436.837	0.410076	-1.28604	0	0	down	yes
ENSG00000059804	SLC2A3	6515	ENST00000486749;ENST00000075120;ENST00000490763;ENST00000476634;ENST00000495813;ENST00000469295;ENST00000541671;ENST00000479059;ENST00000544936	GO:0005354(galactose transmembrane transporter activity);GO:0005355(glucose transmembrane transporter activity);GO:0005515(protein binding);GO:0005536(glucose binding);GO:0005886(plasma membrane);GO:0005887(integral component of plasma membrane);GO:0005975(carbohydrate metabolic process);GO:0008643(carbohydrate transport);GO:0015149(hexose transmembrane transporter activity);GO:0015749(monosaccha…	NA	NA	NA	NA	solute carrier family 2 member 3 [Source:HGNC Symbol;Acc:HGNC:11007]	retained_intron;protein_coding;nonsense_mediated_decay	DOID:0014667(disease_of_metabolism);DOID:0050013(carbohydrate_metabolism_disease);DOID:0050686(organ_system_cancer);DOID:0050687(cell_type_cancer);DOID:0060158(acquired_metabolic_disease);DOID:10652(Alzheimer's_disease);DOID:120(female_reproductive_organ_cancer);DOID:1289(neurodegenerative_disease);DOID:1307(dementia);DOID:1428(endocrine_pancreas_disease);DOID:14566(disease_of_cellular_proliferat…	R-HSA-198818(SLC2A1,3 transports DeHA from extracellular region to cytosol);R-HSA-6798743(Exocytosis of secretory granule membrane proteins);R-HSA-6798747(Exocytosis of tertiary granule membrane proteins);R-HSA-6799350(Exocytosis of specific granule membrane proteins);R-HSA-6800426(Exocytosis of ficolin-rich granule membrane proteins);R-HSA-8981564(GLUT3 (SLC2A3) tetramer transports Glc from extr…	27.0467	28.937	27.3759	87.7954	86.3294	85.2755	0.321355	-1.63776	0	0	down	yes
ENSG00000128342	LIF	3976	ENST00000249075;ENST00000403987	GO:0001974(blood vessel remodeling);GO:0005102(signaling receptor binding);GO:0005125(cytokine activity);GO:0005146(leukemia inhibitory factor receptor binding);GO:0005515(protein binding);GO:0005576(extracellular region);GO:0005615(extracellular space);GO:0005829(cytosol);GO:0006955(immune response);GO:0007260(tyrosine phosphorylation of STAT protein);GO:0007566(embryo implantation);GO:0008083(g…	04060(Cytokine-cytokine receptor interaction);04550(Signaling pathways regulating pluripotency of stem cells);04630(JAK-STAT signaling pathway);04668(TNF signaling pathway);04668(TNF signaling pathway)	NA	NA	NA	LIF interleukin 6 family cytokine [Source:HGNC Symbol;Acc:HGNC:6596]	protein_coding	DOID:0050686(organ_system_cancer);DOID:0050687(cell_type_cancer);DOID:0050828(artery_disease);DOID:0060072(benign_neoplasm);DOID:0060083(immune_system_cancer);DOID:0060085(organ_system_benign_neoplasm);DOID:0060089(endocrine_organ_benign_neoplasm);DOID:10591(pre_eclampsia);DOID:10763(hypertension);DOID:1192(peripheral_nervous_system_neoplasm);DOID:120(female_reproductive_organ_cancer);DOID:1240(l…	R-HSA-6783524(OSM,LIF,CTF1 receptor complex binds gp130);R-HSA-6783681(LIF binds LIFR);R-HSA-6784160(IL10 negatively regulates extracellular inflammatory mediators);R-HSA-6789615(Expression of STAT3-upregulated extracellular proteins)	33.2458	33.042	30.7628	103.936	99.6232	104.437	0.315104	-1.6661	0	0	down	yes
ENSG00000111674	ENO2	2026	ENST00000535366;ENST00000542509;ENST00000534977;ENST00000441285;ENST00000538763;ENST00000539713;ENST00000543975;ENST00000536199;ENST00000537838;ENST00000537688;ENST00000535275;ENST00000541477;ENST00000229277;ENST00000545045	GO:0000015(phosphopyruvate hydratase complex);GO:0000287(magnesium ion binding);GO:0001917(photoreceptor inner segment);GO:0004634(phosphopyruvate hydratase activity);GO:0005515(protein binding);GO:0005615(extracellular space);GO:0005737(cytoplasm);GO:0005829(cytosol);GO:0005886(plasma membrane);GO:0005938(cell cortex);GO:0006094(gluconeogenesis);GO:0006096(glycolytic process);GO:0009410(response…	00010(Glycolysis / Gluconeogenesis);01100(Metabolic pathways);01200(Carbon metabolism);01230(Biosynthesis of amino acids);03018(RNA degradation);04066(HIF-1 signaling pathway);04066(HIF-1 signaling pathway)	K01689	EC:4.2.1.11	NA	enolase 2 [Source:HGNC Symbol;Acc:HGNC:3353]	protein_coding;retained_intron;processed_transcript;nonsense_mediated_decay	DOID:0014667(disease_of_metabolism);DOID:0050013(carbohydrate_metabolism_disease);DOID:0050117(disease_by_infectious_agent);DOID:0050155(sensory_system_disease);DOID:0050338(primary_bacterial_infectious_disease);DOID:0050686(organ_system_cancer);DOID:0060083(immune_system_cancer);DOID:0060158(acquired_metabolic_disease);DOID:10310(viral_meningitis);DOID:1037(lymphoblastic_leukemia);DOID:104(bacte…	R-HSA-70494(Phosphoenolpyruvate + H2O <=> 2-Phospho-D-glycerate);R-HSA-71660(2-Phospho-D-glycerate <=> Phosphoenolpyruvate + H2O)	137.759	137.733	131.787	369.82	360.216	378.858	0.367284	-1.44503	0	0	down	yes
ENSG00000170525	PFKFB3	5209	ENST00000379775;ENST00000640683;ENST00000475881;ENST00000487989;ENST00000414237;ENST00000379789;ENST00000379785;ENST00000461744;ENST00000450232;ENST00000317350;ENST00000467491;ENST00000639949;ENST00000536985;ENST00000360521;ENST00000441697	GO:0000166(nucleotide binding);GO:0003824(catalytic activity);GO:0003873(6-phosphofructo-2-kinase activity);GO:0004331(fructose-2,6-bisphosphate 2-phosphatase activity);GO:0005515(protein binding);GO:0005524(ATP binding);GO:0005654(nucleoplasm);GO:0005829(cytosol);GO:0006000(fructose metabolic process);GO:0006003(fructose 2,6-bisphosphate metabolic process);GO:0007420(brain development);GO:000815…	00051(Fructose and mannose metabolism);01100(Metabolic pathways);04066(HIF-1 signaling pathway);04152(AMPK signaling pathway);04152(AMPK signaling pathway)	K01103	EC:2.7.1.105;EC:3.1.3.46	NA	6-phosphofructo-2-kinase/fructose-2,6-biphosphatase 3 [Source:HGNC Symbol;Acc:HGNC:8874]	protein_coding;nonsense_mediated_decay;retained_intron	DOID:0050687(cell_type_cancer);DOID:14566(disease_of_cellular_proliferation);DOID:162(cancer);DOID:1909(melanoma);DOID:4(disease)	R-HSA-71802(D-fructose 6-phosphate + ATP => D-fructose 2,6-bisphosphate + ADP)	28.1296	31.9548	30.3174	108.782	104.701	105.058	0.2838	-1.81706	0	0	down	yes
ENSG00000102265	TIMP1	7076	ENST00000218388;ENST00000456754;ENST00000445623;ENST00000441738;ENST00000377017	GO:0001775(cell activation);GO:0002020(protease binding);GO:0002248(connective tissue replacement involved in inflammatory response wound healing);GO:0004857(enzyme inhibitor activity);GO:0005125(cytokine activity);GO:0005515(protein binding);GO:0005576(extracellular region);GO:0005581(collagen trimer);GO:0005604(basement membrane);GO:0005615(extracellular space);GO:0005788(endoplasmic reticulum …	04066(HIF-1 signaling pathway);04066(HIF-1 signaling pathway)	NA	NA	NA	TIMP metallopeptidase inhibitor 1 [Source:HGNC Symbol;Acc:HGNC:11820]	protein_coding	DOID:0014667(disease_of_metabolism);DOID:0050013(carbohydrate_metabolism_disease);DOID:0050117(disease_by_infectious_agent);DOID:0050339(commensal_bacterial_infectious_disease);DOID:0050686(organ_system_cancer);DOID:0050687(cell_type_cancer);DOID:0050828(artery_disease);DOID:0060056(hypersensitivity_reaction_disease);DOID:0060083(immune_system_cancer);DOID:0060100(musculoskeletal_system_cancer);D…	R-HSA-1602454(proMMP9 binds TIMP1);R-HSA-481007(Exocytosis of platelet alpha granule contents);R-HSA-6785047(IL10 positively regulates extracellular inflammatory mediators);R-HSA-6789615(Expression of STAT3-upregulated extracellular proteins);R-HSA-8952289(FAM20C phosphorylates FAM20C substrates)	297.223	279.087	284.196	1101.92	1034.45	1100.48	0.265846	-1.91134	0	0	down	yes
ENSG00000087086	FTL	2512	ENST00000331825	GO:0005506(iron ion binding);GO:0005515(protein binding);GO:0005576(extracellular region);GO:0005737(cytoplasm);GO:0005829(cytosol);GO:0006826(iron ion transport);GO:0006879(cellular iron ion homeostasis);GO:0006880(intracellular sequestering of iron ion);GO:0008043(intracellular ferritin complex);GO:0008198(ferrous iron binding);GO:0008199(ferric iron binding);GO:0016020(membrane);GO:0035578(azu…	04216(Ferroptosis);04217(Necroptosis);04978(Mineral absorption)	NA	NA	NA	ferritin light chain [Source:HGNC Symbol;Acc:HGNC:3999]	protein_coding	DOID:0014667(disease_of_metabolism);DOID:0050155(sensory_system_disease);DOID:0050686(organ_system_cancer);DOID:0050687(cell_type_cancer);DOID:0060100(musculoskeletal_system_cancer);DOID:0080001(bone_disease);DOID:110(lens_disease);DOID:14566(disease_of_cellular_proliferation);DOID:1492(eye_and_adnexa_disease);DOID:150(disease_of_mental_health);DOID:1561(cognitive_disorder);DOID:162(cancer);DOID:…	R-HSA-1562626(Ferritin Complex oxidises 4Fe2+ to Fe(3+)O(OH));R-HSA-2187266(SCARA5 binds ligands);R-HSA-2299677(SCARA5:ligand is endocytosed);R-HSA-434362(Recruitment Of Cytoplasmic Proteins To Vesicles);R-HSA-6798751(Exocytosis of azurophil granule lumen proteins)	5467.62	5617.79	5530.14	14445.3	13453.2	15151.4	0.38596	-1.37348	5e-299	7e-296	down	yes
ENSG00000249992	TMEM158	25907	ENST00000503771	GO:0016020(membrane);GO:0016021(integral component of membrane);GO:0042277(peptide binding)	NA	NA	NA	NA	transmembrane protein 158 [Source:HGNC Symbol;Acc:HGNC:30293]	protein_coding	DOID:14566(disease_of_cellular_proliferation);DOID:162(cancer);DOID:4(disease)	NA	57.5867	52.3993	60.264	200.655	191.19	205.294	0.28511	-1.81041	3e-295	4.38303e-292	down	yes
ENSG00000197930	ERO1A	30001	ENST00000395686;ENST00000556358;ENST00000554019;ENST00000555069;ENST00000554251;ENST00000556039;ENST00000553714;ENST00000556223;ENST00000557178;ENST00000556769	GO:0005515(protein binding);GO:0005615(extracellular space);GO:0005783(endoplasmic reticulum);GO:0005788(endoplasmic reticulum lumen);GO:0005789(endoplasmic reticulum membrane);GO:0005796(Golgi lumen);GO:0006457(protein folding);GO:0006915(apoptotic process);GO:0006979(response to oxidative stress);GO:0009266(response to temperature stimulus);GO:0015035(protein-disulfide reductase activity);GO:00…	04141(Protein processing in endoplasmic reticulum);05110(Vibrio cholerae infection);05110(Vibrio cholerae infection)	NA	NA	NA	endoplasmic reticulum oxidoreductase 1 alpha [Source:HGNC Symbol;Acc:HGNC:13280]	protein_coding;nonsense_mediated_decay;retained_intron	NA	R-HSA-264997(Oxidation of cysteine to cystine in Proinsulin);R-HSA-3341296(GPX7,8 catalyze peroxidation of P4HB (PDI))	53.5082	60.8655	53.4084	173.534	167.99	164.885	0.331317	-1.59372	1.2413e-292	1.37571e-289	down	yes
ENSG00000131747	TOP2A	7153	ENST00000423485;ENST00000578412;ENST00000577706;ENST00000581055;ENST00000577541	GO:0000166(nucleotide binding);GO:0000228(nuclear chromosome);GO:0000287(magnesium ion binding);GO:0000712(resolution of meiotic recombination intermediates);GO:0000775(chromosome, centromeric region);GO:0000793(condensed chromosome);GO:0000819(sister chromatid segregation);GO:0001673(male germ cell nucleus);GO:0002244(hematopoietic progenitor cell differentiation);GO:0003677(DNA binding);GO:0003…	01524(Platinum drug resistance);01524(Platinum drug resistance)	K03164	EC:5.6.2.2	NA	DNA topoisomerase II alpha [Source:HGNC Symbol;Acc:HGNC:11989]	protein_coding;retained_intron	DOID:0050177(monogenic_disease);DOID:0050615(respiratory_system_cancer);DOID:0050686(organ_system_cancer);DOID:0050687(cell_type_cancer);DOID:0050736(autosomal_dominant_disease);DOID:0050739(autosomal_genetic_disease);DOID:0060072(benign_neoplasm);DOID:0060083(immune_system_cancer);DOID:0060084(cell_type_benign_neoplasm);DOID:0060100(musculoskeletal_system_cancer);DOID:1037(lymphoblastic_leukemia…	R-HSA-4641342(SUMOylation of TOP2A with SUMO1);R-HSA-4641350(PIAS4 SUMOylates TOP2A with SUMO2,3);R-HSA-5228525(RANBP2 SUMOylates TOP2A with SUMO1);R-HSA-8964531(TOP2A gene gene expression is repressed by the DREAM complex)	36.842	40.6033	40.3335	9.30072	9.54007	9.54412	4.14934	2.05288	2.33697e-291	2.51154e-288	up	yes
ENSG00000088325	TPX2	22974	ENST00000300403;ENST00000340513	GO:0000278(mitotic cell cycle);GO:0000922(spindle pole);GO:0005515(protein binding);GO:0005634(nucleus);GO:0005654(nucleoplasm);GO:0005737(cytoplasm);GO:0005819(spindle);GO:0005829(cytosol);GO:0005856(cytoskeleton);GO:0005874(microtubule);GO:0005880(nuclear microtubule);GO:0006915(apoptotic process);GO:0007020(microtubule nucleation);GO:0007026(negative regulation of microtubule depolymerization)…	NA	NA	NA	NA	TPX2 microtubule nucleation factor [Source:HGNC Symbol;Acc:HGNC:1249]	protein_coding	DOID:14566(disease_of_cellular_proliferation);DOID:162(cancer);DOID:4(disease)	R-HSA-6805103(AURKA phosphorylates TP53);R-HSA-8853405(TPX2 binds AURKA at centrosomes);R-HSA-8853419(TPX2 promotes AURKA autophosphorylation)	49.1757	50.4839	51.1104	12.1225	12.4582	12.3677	4.08055	2.02876	7.41832e-285	7.73797e-282	up	yes
ENSG00000141753	IGFBP4	3487	ENST00000269593	GO:0000165(MAPK cascade);GO:0001558(regulation of cell growth);GO:0005102(signaling receptor binding);GO:0005515(protein binding);GO:0005520(insulin-like growth factor binding);GO:0005576(extracellular region);GO:0005615(extracellular space);GO:0005788(endoplasmic reticulum lumen);GO:0006954(inflammatory response);GO:0007165(signal transduction);GO:0010906(regulation of glucose metabolic process)…	NA	NA	NA	NA	insulin like growth factor binding protein 4 [Source:HGNC Symbol;Acc:HGNC:5473]	protein_coding	DOID:0050686(organ_system_cancer);DOID:0050687(cell_type_cancer);DOID:10283(prostate_cancer);DOID:14566(disease_of_cellular_proliferation);DOID:162(cancer);DOID:1909(melanoma);DOID:193(reproductive_organ_cancer);DOID:263(kidney_cancer);DOID:3068(glioblastoma_multiforme);DOID:3069(astrocytoma);DOID:3070(malignant_glioma);DOID:3856(male_reproductive_organ_cancer);DOID:3996(urinary_system_cancer);DO…	R-HSA-381518(PAAP-A proteolyzes IGF:IGFBP4);R-HSA-381543(IGFBP4 binds IGF forming IGF:IGFBP4);R-HSA-8952289(FAM20C phosphorylates FAM20C substrates)	300.381	280.082	283.441	69.0056	71.1956	66.056	4.18848	2.06643	1.12531e-284	1.14026e-281	up	yes
ENSG00000125538	IL1B	3553	ENST00000263341;ENST00000477398;ENST00000487639;ENST00000418817;ENST00000491056;ENST00000496280;ENST00000416750;ENST00000432018	GO:0000165(MAPK cascade);GO:0001660(fever generation);GO:0001819(positive regulation of cytokine production);GO:0001934(positive regulation of protein phosphorylation);GO:0002711(positive regulation of T cell mediated immunity);GO:0005125(cytokine activity);GO:0005149(interleukin-1 receptor binding);GO:0005178(integrin binding);GO:0005515(protein binding);GO:0005576(extracellular region);GO:00056…	01523(Antifolate resistance);04010(MAPK signaling pathway);04060(Cytokine-cytokine receptor interaction);04064(NF-kappa B signaling pathway);04217(Necroptosis);04380(Osteoclast differentiation);04620(Toll-like receptor signaling pathway);04621(NOD-like receptor signaling pathway);04623(Cytosolic DNA-sensing pathway);04625(C-type lectin receptor signaling pathway);04640(Hematopoietic cell lineage)…	NA	NA	NA	interleukin 1 beta [Source:HGNC Symbol;Acc:HGNC:5992]	protein_coding;retained_intron;processed_transcript	DOID:0014667(disease_of_metabolism);DOID:0050013(carbohydrate_metabolism_disease);DOID:0050117(disease_by_infectious_agent);DOID:0050136(systemic_mycosis);DOID:0050155(sensory_system_disease);DOID:0050161(lower_respiratory_tract_disease);DOID:0050177(monogenic_disease);DOID:0050338(primary_bacterial_infectious_disease);DOID:0050589(inflammatory_bowel_disease);DOID:0050615(respiratory_system_cance…	R-HSA-445752(Interleukin-1 receptor type 1: Interleukin 1 binds Interleukin-1 receptor accessory protein, membrane associated isoform);R-HSA-445753(IL1B,Myr82K-Myr83K-IL1A:IL1R1);R-HSA-446130(Interleukin-1 receptor type 2 binds Interleukin 1);R-HSA-446634(IRAK4 is activated by autophosphorylation);R-HSA-446648(IL1R1:IL1:IL1RAP:MYD88 homodimer binds IRAK4);R-HSA-446684(IRAK2 is phosphorylated down…	190.655	185.711	182.877	427.934	425.446	419.965	0.439192	-1.18708	2.25904e-280	2.22546e-277	down	yes
ENSG00000109046	WSB1	26118	ENST00000467843;ENST00000487603;ENST00000578312;ENST00000262394;ENST00000584354;ENST00000581440;ENST00000581089;ENST00000427287;ENST00000581185;ENST00000583786;ENST00000348811;ENST00000579733;ENST00000583096;ENST00000584114;ENST00000582208;ENST00000583193	GO:0005515(protein binding);GO:0005737(cytoplasm);GO:0005829(cytosol);GO:0008150(biological_process);GO:0016567(protein ubiquitination);GO:0035556(intracellular signal transduction);GO:0044314(protein K27-linked ubiquitination);GO:0061630(ubiquitin protein ligase activity);GO:0140454(protein aggregate center assembly);GO:0140454(protein aggregate center assembly)	NA	NA	NA	NA	WD repeat and SOCS box containing 1 [Source:HGNC Symbol;Acc:HGNC:19221]	retained_intron;processed_transcript;protein_coding;nonsense_mediated_decay	DOID:0050686(organ_system_cancer);DOID:1192(peripheral_nervous_system_neoplasm);DOID:14566(disease_of_cellular_proliferation);DOID:162(cancer);DOID:2621(autonomic_nervous_system_neoplasm);DOID:3093(nervous_system_cancer);DOID:4(disease);DOID:769(neuroblastoma)	R-HSA-8952039(NEDD8:AcM-UBE2F binds CRL5 E3 ubiquitin ligase complex);R-HSA-8952044(AcM-UBE2F transfers NEDD8 to CRL5 E3 ubiquitin ligase complex);R-HSA-8955241(CAND1 binds cytosolic CRL E3 ubiquitin ligases);R-HSA-8955289(COMMDs displace CAND1 from cytosolic CRL E3 ubiquitin ligase complexes);R-HSA-8956040(COP9 signalosome deneddylates cytosolic CRL E3 ubiquitin ligase complexes);R-HSA-983140(Tr…	15.3289	18.6133	16.628	60.2332	60.8131	56.3451	0.285077	-1.81058	7.39521e-274	7.08841e-271	down	yes
ENSG00000157227	MMP14	4323	ENST00000680941;ENST00000311852;ENST00000548162;ENST00000547074;ENST00000680097;ENST00000547279;ENST00000548761;ENST00000547596	GO:0001501(skeletal system development);GO:0001503(ossification);GO:0001525(angiogenesis);GO:0001541(ovarian follicle development);GO:0001666(response to hypoxia);GO:0001935(endothelial cell proliferation);GO:0001958(endochondral ossification);GO:0004175(endopeptidase activity);GO:0004222(metalloendopeptidase activity);GO:0004252(serine-type endopeptidase activity);GO:0005178(integrin binding);GO…	04668(TNF signaling pathway);04912(GnRH signaling pathway);04928(Parathyroid hormone synthesis, secretion and action);04928(Parathyroid hormone synthesis, secretion and action)	K07763	EC:3.4.24.80	NA	matrix metallopeptidase 14 [Source:HGNC Symbol;Acc:HGNC:7160]	nonsense_mediated_decay;protein_coding;retained_intron;non_stop_decay;processed_transcript	DOID:0014667(disease_of_metabolism);DOID:0050013(carbohydrate_metabolism_disease);DOID:0050117(disease_by_infectious_agent);DOID:0050161(lower_respiratory_tract_disease);DOID:0050615(respiratory_system_cancer);DOID:0050686(organ_system_cancer);DOID:0050687(cell_type_cancer);DOID:0050700(cardiomyopathy);DOID:0050828(artery_disease);DOID:0050851(glomerulosclerosis);DOID:0060036(intrinsic_cardiomyop…	R-HSA-1458433(Collagen type I degradation by MMP14);R-HSA-1474196(Collagen type II degradation by MMP14);R-HSA-1474210(Collagen type III degradation by MMP14);R-HSA-1592349(MMP14 (MT1-MMP) binds TIMP2);R-HSA-1602466(Activation of MT-MMPs by FURIN);R-HSA-1604350(MMP14:TIMP2 binds proMMP2);R-HSA-1604360(Initial activation of proMMP2 by MMP14);R-HSA-1604368(Autocatalytic activation of bound proMMP2)…	182.081	181.327	170.985	424.321	412.344	424.172	0.423839	-1.23841	2.52702e-273	2.35844e-270	down	yes
ENSG00000105376	ICAM5	7087	ENST00000221980;ENST00000588912;ENST00000587398;ENST00000586480;ENST00000586004	GO:0005178(integrin binding);GO:0005515(protein binding);GO:0005886(plasma membrane);GO:0005887(integral component of plasma membrane);GO:0006909(phagocytosis);GO:0007155(cell adhesion);GO:0016020(membrane);GO:0016021(integral component of membrane);GO:0098609(cell-cell adhesion);GO:0098609(cell-cell adhesion)	NA	NA	NA	NA	intercellular adhesion molecule 5 [Source:HGNC Symbol;Acc:HGNC:5348]	protein_coding;retained_intron;processed_transcript	DOID:14566(disease_of_cellular_proliferation);DOID:162(cancer);DOID:4(disease)	R-HSA-199050(ICAM1-5 bind Integrin alphaLbeta2 (LFA-1))	29.3473	26.3783	25.2325	96.4816	94.237	99.6455	0.278816	-1.84262	2.87305e-273	2.61264e-270	down	yes
ENSG00000275993	ENSG00000275993		ENST00000613488	NA	04922(Glucagon signaling pathway)	K19008	EC:2.7.11.1	NA	novel protein, similar to salt-inducible kinase 1 SIK1	artifact	NA	R-HSA-549533(Expression of PERIOD-1)	4.9123	4.36832	5.32647	23.3566	23.4896	23.1518	0.208679	-2.26065	7.08858e-271	6.28491e-268	down	yes
ENSG00000117724	CENPF	1063	ENST00000366955;ENST00000467765;ENST00000469862;ENST00000464322;ENST00000495259	GO:0000278(mitotic cell cycle);GO:0000775(chromosome, centromeric region);GO:0000776(kinetochore);GO:0000785(chromatin);GO:0000922(spindle pole);GO:0000940(outer kinetochore);GO:0001822(kidney development);GO:0003682(chromatin binding);GO:0005515(protein binding);GO:0005634(nucleus);GO:0005635(nuclear envelope);GO:0005654(nucleoplasm);GO:0005694(chromosome);GO:0005737(cytoplasm);GO:0005813(centro…	NA	NA	NA	NA	centromere protein F [Source:HGNC Symbol;Acc:HGNC:1857]	protein_coding;processed_transcript	DOID:14566(disease_of_cellular_proliferation);DOID:162(cancer);DOID:4(disease)	R-HSA-141409(Mad1 binds kinetochore);R-HSA-141422(MAD2 converted to an inhibitory state via interaction with Mad1);R-HSA-141431(MAD2 associates with the Mad1 kinetochore complex);R-HSA-141439(Release of activated MAD2 from kinetochores);R-HSA-1638803(Phosphorylation of cohesin by PLK1 at centromeres);R-HSA-1638821(PP2A-B56 dephosphorylates centromeric cohesin);R-HSA-2467809(ESPL1 (Separase) cleav…	12.0639	13.3718	13.0291	2.28556	2.23112	2.02823	5.87707	2.5551	2.8731e-267	2.48523e-264	up	yes
ENSG00000124762	CDKN1A	1026	ENST00000462537;ENST00000244741;ENST00000373711;ENST00000405375;ENST00000478800;ENST00000459970;ENST00000615513	GO:0000079(regulation of cyclin-dependent protein serine/threonine kinase activity);GO:0000082(G1/S transition of mitotic cell cycle);GO:0000307(cyclin-dependent protein kinase holoenzyme complex);GO:0004860(protein kinase inhibitor activity);GO:0004861(cyclin-dependent protein serine/threonine kinase inhibitor activity);GO:0005515(protein binding);GO:0005634(nucleus);GO:0005654(nucleoplasm);GO:0…	01522(Endocrine resistance);01524(Platinum drug resistance);04012(ErbB signaling pathway);04066(HIF-1 signaling pathway);04068(FoxO signaling pathway);04110(Cell cycle);04115(p53 signaling pathway);04151(PI3K-Akt signaling pathway);04218(Cellular senescence);04630(JAK-STAT signaling pathway);04921(Oxytocin signaling pathway);04928(Parathyroid hormone synthesis, secretion and action);04934(Cushing…	NA	NA	NA	cyclin dependent kinase inhibitor 1A [Source:HGNC Symbol;Acc:HGNC:1784]	processed_transcript;protein_coding	DOID:0050117(disease_by_infectious_agent);DOID:0050155(sensory_system_disease);DOID:0050177(monogenic_disease);DOID:0050615(respiratory_system_cancer);DOID:0050621(respiratory_system_benign_neoplasm);DOID:0050686(organ_system_cancer);DOID:0050687(cell_type_cancer);DOID:0050736(autosomal_dominant_disease);DOID:0050737(autosomal_recessive_disease);DOID:0050739(autosomal_genetic_disease);DOID:006004…	R-HSA-1226094(Cyclin D:Cdk4/6 mediated phosphorylation of p130 (RBL2) and dissociation of phosphorylated p130 (RBL2) from DP1:E2F4/5 complex);R-HSA-1226095(Cyclin D:CDK4/6 mediated phosphorylation of p107 (RBL1) and dissociation of phosphorylated p107 (p-RBL1) from DP1:E2F4 complex);R-HSA-187520(Cyclin E/A:Cdk2-mediated phosphorylation of p27/p21);R-HSA-187552(Binding of phospho-p27/p21:Cdk2:Cycl…	80.8398	73.6235	71.8524	223	221.072	222.258	0.339645	-1.5579	8.28225e-265	6.99357e-262	down	yes
ENSG00000013588	GPRC5A	9052	ENST00000014914;ENST00000648791;ENST00000540125;ENST00000537783;ENST00000534831;ENST00000542056	GO:0004930(G protein-coupled receptor activity);GO:0005515(protein binding);GO:0005730(nucleolus);GO:0005886(plasma membrane);GO:0005887(integral component of plasma membrane);GO:0007165(signal transduction);GO:0007175(negative regulation of epidermal growth factor-activated receptor activity);GO:0007186(G protein-coupled receptor signaling pathway);GO:0016020(membrane);GO:0016021(integral compon…	NA	NA	NA	NA	G protein-coupled receptor class C group 5 member A [Source:HGNC Symbol;Acc:HGNC:9836]	protein_coding;retained_intron;processed_transcript	DOID:0050687(cell_type_cancer);DOID:14566(disease_of_cellular_proliferation);DOID:162(cancer);DOID:2994(germ_cell_cancer);DOID:4766(embryoma);DOID:4(disease);DOID:688(embryonal_cancer)	NA	15.0156	16.2428	16.326	37.6262	37.873	38.1671	0.418632	-1.25624	5.79911e-264	4.78292e-261	down	yes
ENSG00000129226	CD68	968	ENST00000250092;ENST00000380498;ENST00000584502;ENST00000584180	GO:0002437(inflammatory response to antigenic stimulus);GO:0002605(negative regulation of dendritic cell antigen processing and presentation);GO:0005515(protein binding);GO:0005737(cytoplasm);GO:0005764(lysosome);GO:0005765(lysosomal membrane);GO:0005768(endosome);GO:0005886(plasma membrane);GO:0007568(aging);GO:0010008(endosome membrane);GO:0016020(membrane);GO:0016021(integral component of memb…	04142(Lysosome);04142(Lysosome)	NA	NA	NA	CD68 molecule [Source:HGNC Symbol;Acc:HGNC:1693]	protein_coding	DOID:0050686(organ_system_cancer);DOID:0060100(musculoskeletal_system_cancer);DOID:14566(disease_of_cellular_proliferation);DOID:162(cancer);DOID:1967(leiomyosarcoma);DOID:4045(muscle_cancer);DOID:4230(smooth_muscle_cancer);DOID:4(disease)	R-HSA-6798739(Exocytosis of azurophil granule membrane proteins)	55.7817	57.9247	54.8255	135.068	140.634	134.777	0.410573	-1.28429	4.46787e-262	3.6012e-259	down	yes
ENSG00000011422	PLAUR	5329	ENST00000340093;ENST00000221264;ENST00000598875;ENST00000339082;ENST00000594364;ENST00000597107;ENST00000595038;ENST00000593939;ENST00000593396;ENST00000601723;ENST00000593447;ENST00000593714;ENST00000602141;ENST00000599546;ENST00000601876;ENST00000599892	GO:0001934(positive regulation of protein phosphorylation);GO:0005102(signaling receptor binding);GO:0005515(protein binding);GO:0005576(extracellular region);GO:0005788(endoplasmic reticulum lumen);GO:0005789(endoplasmic reticulum membrane);GO:0005886(plasma membrane);GO:0005887(integral component of plasma membrane);GO:0005925(focal adhesion);GO:0006935(chemotaxis);GO:0007165(signal transductio…	04610(Complement and coagulation cascades);05205(Proteoglycans in cancer);05205(Proteoglycans in cancer)	NA	NA	NA	plasminogen activator, urokinase receptor [Source:HGNC Symbol;Acc:HGNC:9053]	protein_coding;retained_intron;nonsense_mediated_decay	DOID:0002116(pterygium);DOID:0014667(disease_of_metabolism);DOID:0050117(disease_by_infectious_agent);DOID:0050155(sensory_system_disease);DOID:0050161(lower_respiratory_tract_disease);DOID:0050338(primary_bacterial_infectious_disease);DOID:0050615(respiratory_system_cancer);DOID:0050686(organ_system_cancer);DOID:0050687(cell_type_cancer);DOID:0050828(artery_disease);DOID:0060056(hypersensitivity…	R-HSA-158925(plasminogen:histidine-rich glycoprotein -> plasmin + histidine-rich glycoprotein (uPA [two-chain] catalyst));R-HSA-158942(urokinase plasminogen activator (one-chain):uPAR -> urokinase plasminogen activator (two-chain):uPAR);R-HSA-158959(urokinase plasminogen activator + urokinase plasminogen activator receptor (uPAR) -> urokinase plasminogen activator:uPAR);R-HSA-158982(plasminogen:h…	48.7479	45.8953	43.1862	134.634	130.857	136.326	0.343015	-1.54366	9.39206e-260	7.40199e-257	down	yes
ENSG00000160712	IL6R	3570	ENST00000368485;ENST00000344086;ENST00000502679;ENST00000622330;ENST00000476006;ENST00000507256;ENST00000515190	GO:0002384(hepatic immune response);GO:0002446(neutrophil mediated immunity);GO:0002548(monocyte chemotaxis);GO:0002690(positive regulation of leukocyte chemotaxis);GO:0004896(cytokine receptor activity);GO:0004897(ciliary neurotrophic factor receptor activity);GO:0004915(interleukin-6 receptor activity);GO:0004921(interleukin-11 receptor activity);GO:0005138(interleukin-6 receptor binding);GO:00…	01521(EGFR tyrosine kinase inhibitor resistance);04060(Cytokine-cytokine receptor interaction);04061(Viral protein interaction with cytokine and cytokine receptor);04066(HIF-1 signaling pathway);04151(PI3K-Akt signaling pathway);04630(JAK-STAT signaling pathway);04640(Hematopoietic cell lineage);04659(Th17 cell differentiation);04932(Non-alcoholic fatty liver disease);05163(Human cytomegalovirus …	NA	NA	NA	interleukin 6 receptor [Source:HGNC Symbol;Acc:HGNC:6019]	protein_coding;retained_intron;processed_transcript	DOID:0014667(disease_of_metabolism);DOID:0050013(carbohydrate_metabolism_disease);DOID:0050117(disease_by_infectious_agent);DOID:0050155(sensory_system_disease);DOID:0050177(monogenic_disease);DOID:0050686(organ_system_cancer);DOID:0050687(cell_type_cancer);DOID:0050737(autosomal_recessive_disease);DOID:0050739(autosomal_genetic_disease);DOID:0050828(artery_disease);DOID:0060005(autoimmune_diseas…	R-HSA-1067640(IL6 binds IL6R-2);R-HSA-1067651(IL6:IL6R-2 binds IL6ST:JAK1, JAK2, (TYK2));R-HSA-1067659(Assembly of hexameric IL-6 receptor);R-HSA-1067667(IL6 binds IL6R);R-HSA-1067676(IL6:IL6R-2 binds IL6ST-2);R-HSA-1067688(IL6:IL6R binds IL6ST:JAK1,JAK2,(TYK2));R-HSA-109857(MAP2K1 binds MAPK3);R-HSA-109858(MAP2K2 binds MAPK1);R-HSA-1112510(IL6ST is tyrosine phosphorylated);R-HSA-1112514(JAK acti…	1.43166	1.56358	1.53256	7.66135	8.06812	7.76672	0.192703	-2.37555	1.70908e-259	1.31766e-256	down	yes
ENSG00000082153	BZW1	9689	ENST00000409600;ENST00000447069;ENST00000463310;ENST00000452206;ENST00000409226;ENST00000464483;ENST00000452790;ENST00000419090;ENST00000460660;ENST00000491576;ENST00000359893;ENST00000450637;ENST00000410110	GO:0003723(RNA binding);GO:0005515(protein binding);GO:0005737(cytoplasm);GO:0006417(regulation of translation);GO:0006446(regulation of translational initiation);GO:0016020(membrane);GO:0045296(cadherin binding);GO:0045296(cadherin binding)	NA	NA	NA	NA	basic leucine zipper and W2 domains 1 [Source:HGNC Symbol;Acc:HGNC:18380]	protein_coding;retained_intron	DOID:0050687(cell_type_cancer);DOID:14566(disease_of_cellular_proliferation);DOID:162(cancer);DOID:305(carcinoma);DOID:4531(mucoepidermoid_carcinoma);DOID:4(disease)	NA	51.7878	57.8126	53.7779	135.249	131.527	128.872	0.412939	-1.276	2.8574e-254	2.15612e-251	down	yes
ENSG00000139318	DUSP6	1848	ENST00000279488;ENST00000547291;ENST00000308385;ENST00000547140	GO:0000165(MAPK cascade);GO:0001933(negative regulation of protein phosphorylation);GO:0004721(phosphoprotein phosphatase activity);GO:0004722(protein serine/threonine phosphatase activity);GO:0004725(protein tyrosine phosphatase activity);GO:0005515(protein binding);GO:0005654(nucleoplasm);GO:0005737(cytoplasm);GO:0005829(cytosol);GO:0006470(protein dephosphorylation);GO:0008138(protein tyrosine…	04010(MAPK signaling pathway);05202(Transcriptional misregulation in cancer);05221(Acute myeloid leukemia);05221(Acute myeloid leukemia)	K21946	EC:3.1.3.16;EC:3.1.3.48	NA	dual specificity phosphatase 6 [Source:HGNC Symbol;Acc:HGNC:3072]	protein_coding;processed_transcript	DOID:0050686(organ_system_cancer);DOID:14566(disease_of_cellular_proliferation);DOID:150(disease_of_mental_health);DOID:1561(cognitive_disorder);DOID:162(cancer);DOID:2154(nephroblastoma);DOID:2468(psychotic_disorder);DOID:263(kidney_cancer);DOID:3312(bipolar_disorder);DOID:3324(mood_disorder);DOID:3996(urinary_system_cancer);DOID:4(disease);DOID:5183(hereditary_Wilms'_tumor);DOID:5419(schizophre…	R-HSA-203797(ERKs are inactivated by dual-specific phosphatases (DUSPs));R-HSA-5675376(Cytosolic DUSPs dephosphorylate MAPKs);R-HSA-9652816(Constitutively active MAPK1 mutants are not dephosphorylated by DUSPs)	83.1264	85.8622	79.1787	203.677	197.461	196.073	0.415544	-1.26693	2.21876e-249	1.63934e-246	down	yes
ENSG00000117394	SLC2A1	6513	ENST00000426263;ENST00000629908;ENST00000630821;ENST00000460369;ENST00000625233;ENST00000372500;ENST00000674545;ENST00000675112;ENST00000676097;ENST00000676254;ENST00000415851;ENST00000669445	GO:0000139(Golgi membrane);GO:0001666(response to hypoxia);GO:0001674(female germ cell nucleus);GO:0001917(photoreceptor inner segment);GO:0001939(female pronucleus);GO:0005324(long-chain fatty acid transporter activity);GO:0005355(glucose transmembrane transporter activity);GO:0005515(protein binding);GO:0005737(cytoplasm);GO:0005829(cytosol);GO:0005886(plasma membrane);GO:0005887(integral compo…	04066(HIF-1 signaling pathway);04911(Insulin secretion);04919(Thyroid hormone signaling pathway);04920(Adipocytokine signaling pathway);04922(Glucagon signaling pathway);04931(Insulin resistance);04976(Bile secretion);05166(Human T-cell leukemia virus 1 infection);05200(Pathways in cancer);05211(Renal cell carcinoma);05230(Central carbon metabolism in cancer);05230(Central carbon metabolism in ca…	NA	NA	NA	solute carrier family 2 member 1 [Source:HGNC Symbol;Acc:HGNC:11005]	protein_coding;retained_intron;processed_transcript	DOID:0014667(disease_of_metabolism);DOID:0050013(carbohydrate_metabolism_disease);DOID:0050615(respiratory_system_cancer);DOID:0050621(respiratory_system_benign_neoplasm);DOID:0050686(organ_system_cancer);DOID:0050687(cell_type_cancer);DOID:0050701(electroclinical_syndrome);DOID:0050704(childhood_electroclinical_syndrome);DOID:0060072(benign_neoplasm);DOID:0060083(immune_system_cancer);DOID:00600…	R-HSA-198818(SLC2A1,3 transports DeHA from extracellular region to cytosol);R-HSA-450088(GLUT1 tetramer binds 4xATP);R-HSA-450092(GLUT1:ATP tetramer dissociates to GLUT1 tetramer and 4xATP);R-HSA-499981(Transport of Extracellular Glucose to the Cytosol by GLUT1 and GLUT2);R-HSA-5339524(GLUT1 (SLC2A1) tetramer transports Glc from extracellular region to cytosol);R-HSA-5632804(SLC2A1 tetramer does …	94.2644	95.0369	93.6227	193.631	187.09	190.489	0.495307	-1.01361	1.01746e-241	7.36413e-239	down	yes
ENSG00000196878	LAMB3	3914	ENST00000367030;ENST00000356082;ENST00000391911;ENST00000415782;ENST00000455193	GO:0005198(structural molecule activity);GO:0005201(extracellular matrix structural constituent);GO:0005515(protein binding);GO:0005576(extracellular region);GO:0005604(basement membrane);GO:0005610(laminin-5 complex);GO:0007155(cell adhesion);GO:0008544(epidermis development);GO:0009887(animal organ morphogenesis);GO:0009888(tissue development);GO:0016477(cell migration);GO:0034446(substrate adh…	04151(PI3K-Akt signaling pathway);04510(Focal adhesion);04512(ECM-receptor interaction);05145(Toxoplasmosis);05146(Amoebiasis);05165(Human papillomavirus infection);05200(Pathways in cancer);05222(Small cell lung cancer);05222(Small cell lung cancer)	NA	NA	NA	laminin subunit beta 3 [Source:HGNC Symbol;Acc:HGNC:6490]	protein_coding	DOID:0050117(disease_by_infectious_agent);DOID:0050686(organ_system_cancer);DOID:0050687(cell_type_cancer);DOID:14566(disease_of_cellular_proliferation);DOID:162(cancer);DOID:16(integumentary_system_disease);DOID:1749(squamous_cell_carcinoma);DOID:2730(epidermolysis_bullosa);DOID:2731(vesiculobullous_skin_disease);DOID:305(carcinoma);DOID:3119(gastrointestinal_system_cancer);DOID:3209(junctional_…	R-HSA-1566979(Laminin-332 degradation by laminin-322 degrading extracellular proteinases);R-HSA-216048(Integrins alpha3beta1, alpha6beta4 bind laminin-332, 511, 521, (211, 221));R-HSA-2213192(Hemidesmosome formation);R-HSA-2328129(Dystroglycan binds Laminins and Dystrophin);R-HSA-2396083(Laminins bind galactosyl sulfatide and related sulfated glycolipids);R-HSA-2396234(Collagen type VII binds lam…	340.876	325.121	323.846	710.039	696.663	708.758	0.467909	-1.0957	1.68342e-236	1.19405e-233	down	yes
ENSG00000085063	CD59	966	ENST00000642928;ENST00000651785;ENST00000533403;ENST00000426650;ENST00000528987;ENST00000445143;ENST00000643183;ENST00000528700;ENST00000652086;ENST00000437761;ENST00000651485;ENST00000527577;ENST00000652678;ENST00000351554;ENST00000395850;ENST00000415002	GO:0000139(Golgi membrane);GO:0001848(complement binding);GO:0001971(negative regulation of activation of membrane attack complex);GO:0005515(protein binding);GO:0005576(extracellular region);GO:0005615(extracellular space);GO:0005789(endoplasmic reticulum membrane);GO:0005886(plasma membrane);GO:0005925(focal adhesion);GO:0007166(cell surface receptor signaling pathway);GO:0007596(blood coagulat…	04610(Complement and coagulation cascades);04640(Hematopoietic cell lineage);04640(Hematopoietic cell lineage)	NA	NA	NA	CD59 molecule (CD59 blood group) [Source:HGNC Symbol;Acc:HGNC:1689]	protein_coding;retained_intron	DOID:0014667(disease_of_metabolism);DOID:0050013(carbohydrate_metabolism_disease);DOID:0050117(disease_by_infectious_agent);DOID:0050615(respiratory_system_cancer);DOID:0050686(organ_system_cancer);DOID:0050687(cell_type_cancer);DOID:0050828(artery_disease);DOID:0060031(autoimmune_disease_of_gastrointestinal_tract);DOID:0060050(autoimmune_disease_of_blood);DOID:0060056(hypersensitivity_reaction_d…	R-HSA-203973(Vesicle budding);R-HSA-204008(SEC31:SEC13 and v-SNARE recruitment);R-HSA-2530445(CD59 inhibits MAC formation);R-HSA-5694409(Nucleotide exchange on RAB1);R-HSA-5694410(TMED2:TMED10 tetramer binds GPI anchored proteins);R-HSA-5694417(SEC16 complex binds SAR1B:GTP:SEC23:SEC24);R-HSA-5694418(RAB1:GTP binds USO1 and GORASP1:GOLGA2);R-HSA-5694439(COPII coat binds TRAPPCII and RAB1:GDP);R-H…	44.9793	46.7723	45.2132	92.0063	93.6801	89.3191	0.498044	-1.00566	1.92875e-231	1.34124e-228	down	yes
ENSG00000183696	UPP1	7378	ENST00000495446;ENST00000395560;ENST00000421046;ENST00000436673;ENST00000482015;ENST00000444999;ENST00000416681;ENST00000331803;ENST00000395564;ENST00000457596;ENST00000417464;ENST00000432131	GO:0003824(catalytic activity);GO:0004850(uridine phosphorylase activity);GO:0005654(nucleoplasm);GO:0005737(cytoplasm);GO:0005829(cytosol);GO:0006139(nucleobase-containing compound metabolic process);GO:0006218(uridine catabolic process);GO:0006220(pyrimidine nucleotide metabolic process);GO:0006248(CMP catabolic process);GO:0006249(dCMP catabolic process);GO:0009032(thymidine phosphorylase acti…	00240(Pyrimidine metabolism);00983(Drug metabolism - other enzymes);01100(Metabolic pathways);01100(Metabolic pathways)	K00757	EC:2.4.2.3	NA	uridine phosphorylase 1 [Source:HGNC Symbol;Acc:HGNC:12576]	retained_intron;nonsense_mediated_decay;processed_transcript;protein_coding	DOID:0050686(organ_system_cancer);DOID:14566(disease_of_cellular_proliferation);DOID:1612(breast_cancer);DOID:162(cancer);DOID:3459(breast_carcinoma);DOID:4(disease);DOID:5093(thoracic_cancer)	R-HSA-74372(uracil + (deoxy)ribose 1-phosphate <=> (deoxy)uridine + orthophosphate [UPP]);R-HSA-74376((deoxy)uridine + orthophosphate <=> uracil + (deoxy)ribose 1-phosphate (UPP))	17.4627	15.7123	15.8397	48.3722	48.2671	49.0994	0.33632	-1.5721	2.83725e-230	1.93506e-227	down	yes
ENSG00000146242	TPBG	7162	ENST00000535040;ENST00000369750;ENST00000543496	GO:0005515(protein binding);GO:0005737(cytoplasm);GO:0005783(endoplasmic reticulum);GO:0005886(plasma membrane);GO:0005887(integral component of plasma membrane);GO:0007155(cell adhesion);GO:0008285(negative regulation of cell population proliferation);GO:0008355(olfactory learning);GO:0009986(cell surface);GO:0016020(membrane);GO:0016021(integral component of membrane);GO:0030425(dendrite);GO:00…	NA	NA	NA	NA	trophoblast glycoprotein [Source:HGNC Symbol;Acc:HGNC:12004]	protein_coding	DOID:0050828(artery_disease);DOID:10591(pre_eclampsia);DOID:10763(hypertension);DOID:1287(cardiovascular_system_disease);DOID:14566(disease_of_cellular_proliferation);DOID:162(cancer);DOID:178(vascular_disease);DOID:4(disease);DOID:7(disease_of_anatomical_entity)	NA	20.9487	23.7354	22.5127	58.7364	58.1051	58.9861	0.382175	-1.3877	8.79157e-230	5.88289e-227	down	yes
ENSG00000113369	ARRDC3	57561	ENST00000265138;ENST00000508948;ENST00000514284;ENST00000505631;ENST00000511391;ENST00000507075;ENST00000503192	GO:0001659(temperature homeostasis);GO:0005515(protein binding);GO:0005737(cytoplasm);GO:0005764(lysosome);GO:0005768(endosome);GO:0005769(early endosome);GO:0005886(plasma membrane);GO:0015031(protein transport);GO:0016020(membrane);GO:0031649(heat generation);GO:0031651(negative regulation of heat generation);GO:0031699(beta-3 adrenergic receptor binding);GO:0043588(skin development);GO:0051443…	NA	NA	NA	NA	arrestin domain containing 3 [Source:HGNC Symbol;Acc:HGNC:29263]	protein_coding;processed_transcript;retained_intron	NA	NA	30.2956	33.7818	29.9582	81.1883	79.2289	79.6329	0.391733	-1.35206	2.38771e-225	1.56815e-222	down	yes
ENSG00000173812	EIF1	10209	ENST00000586699;ENST00000469257;ENST00000462917;ENST00000469308;ENST00000482111;ENST00000310837	GO:0003723(RNA binding);GO:0003743(translation initiation factor activity);GO:0005515(protein binding);GO:0005634(nucleus);GO:0005737(cytoplasm);GO:0006412(translation);GO:0006413(translational initiation);GO:0006446(regulation of translational initiation);GO:0008135(translation factor activity, RNA binding);GO:0016282(eukaryotic 43S preinitiation complex);GO:0043024(ribosomal small subunit bindi…	03013(RNA transport);03013(RNA transport)	NA	NA	NA	eukaryotic translation initiation factor 1 [Source:HGNC Symbol;Acc:HGNC:3249]	protein_coding;retained_intron;processed_transcript	NA	NA	154.916	150.502	152.094	311.813	308.879	331.817	0.480323	-1.05792	7.48478e-224	4.82632e-221	down	yes
ENSG00000166670	MMP10	4319	ENST00000279441	GO:0004222(metalloendopeptidase activity);GO:0004252(serine-type endopeptidase activity);GO:0005576(extracellular region);GO:0005615(extracellular space);GO:0006508(proteolysis);GO:0008233(peptidase activity);GO:0008237(metallopeptidase activity);GO:0008270(zinc ion binding);GO:0016787(hydrolase activity);GO:0022617(extracellular matrix disassembly);GO:0030198(extracellular matrix organization);G…	NA	K01396	EC:3.4.24.22	NA	matrix metallopeptidase 10 [Source:HGNC Symbol;Acc:HGNC:7156]	protein_coding	DOID:0050615(respiratory_system_cancer);DOID:0050621(respiratory_system_benign_neoplasm);DOID:0050686(organ_system_cancer);DOID:0050828(artery_disease);DOID:0060072(benign_neoplasm);DOID:0060085(organ_system_benign_neoplasm);DOID:0060122(integumentary_system_cancer);DOID:0080001(bone_disease);DOID:10534(stomach_cancer);DOID:1287(cardiovascular_system_disease);DOID:1324(lung_cancer);DOID:14566(dis…	R-HSA-1454781(MMP1,3,13 (2, 7-12, 19) binding by Alpha-2 macroglubulin);R-HSA-1564142(Collagen type IV degradation by MMP2,3,4,9,10,12);R-HSA-1564164(Collagen type V degradation by MMP2,9,10);R-HSA-1566962(Elastin degradation by elastin-degrading extracellular proteinases);R-HSA-1592297(Full activation of MMP1);R-HSA-1592436(Initial activation of proMMP9 by MMPs);R-HSA-1602458(Activation of proMM…	1.07705	1.26174	1.69989	18.7932	19.5883	19.1367	0.0702154	-3.83207	4.29526e-222	2.7202e-219	down	yes
ENSG00000136158	SPRY2	10253	ENST00000377104;ENST00000377102	GO:0000132(establishment of mitotic spindle orientation);GO:0005515(protein binding);GO:0005634(nucleus);GO:0005737(cytoplasm);GO:0005829(cytosol);GO:0005856(cytoskeleton);GO:0005874(microtubule);GO:0005886(plasma membrane);GO:0007275(multicellular organism development);GO:0007605(sensory perception of sound);GO:0008285(negative regulation of cell population proliferation);GO:0008543(fibroblast g…	05206(MicroRNAs in cancer);05206(MicroRNAs in cancer)	NA	NA	NA	sprouty RTK signaling antagonist 2 [Source:HGNC Symbol;Acc:HGNC:11270]	protein_coding	DOID:0050615(respiratory_system_cancer);DOID:0050686(organ_system_cancer);DOID:0050687(cell_type_cancer);DOID:10283(prostate_cancer);DOID:1192(peripheral_nervous_system_neoplasm);DOID:1324(lung_cancer);DOID:14566(disease_of_cellular_proliferation);DOID:162(cancer);DOID:1909(melanoma);DOID:193(reproductive_organ_cancer);DOID:225(syndrome);DOID:2621(autonomic_nervous_system_neoplasm);DOID:3093(nerv…	R-HSA-1295599(SPRY2 translocates to the plasma membrane);R-HSA-1295604(B-RAF dissociates from S111/S120 p-SPRY2);R-HSA-1295609(SRC phosphorylates SPRY2 on Y55 and Y227);R-HSA-1295613(SPRY2 binds GRB2);R-HSA-1295621(CBL dissociates from ubiquitinated p-SPRY2);R-HSA-1295622(SPRY2 binds CBL);R-HSA-1295632(PPA2A dephosphorylates SPRY2);R-HSA-1295634(SPRY2 is serine phosphorylated in response to MAPK …	11.1355	10.0357	10.7242	37.2432	36.5222	35.4258	0.292106	-1.77543	4.23212e-221	2.63319e-218	down	yes
ENSG00000013441	CLK1	1195,10229,78989	ENST00000473565;ENST00000409403;ENST00000482590;ENST00000434813;ENST00000496205;ENST00000409769;ENST00000461326;ENST00000432425;ENST00000321356;ENST00000492793;ENST00000472679;ENST00000464454;ENST00000461981;ENST00000481641	GO:0000166(nucleotide binding);GO:0004672(protein kinase activity);GO:0004674(protein serine/threonine kinase activity);GO:0004712(protein serine/threonine/tyrosine kinase activity);GO:0004713(protein tyrosine kinase activity);GO:0004715(non-membrane spanning protein tyrosine kinase activity);GO:0005515(protein binding);GO:0005524(ATP binding);GO:0005634(nucleus);GO:0005737(cytoplasm);GO:0006468(…	05134(Legionellosis);05134(Legionellosis)	K23561	EC:2.7.12.1	NA	CDC like kinase 1 [Source:HGNC Symbol;Acc:HGNC:2068]	retained_intron;nonsense_mediated_decay;protein_coding;processed_transcript	DOID:0050155(sensory_system_disease);DOID:0050815(eye_adnexa_disease);DOID:1492(eye_and_adnexa_disease);DOID:4(disease);DOID:530(eyelid_disease);DOID:7(disease_of_anatomical_entity);DOID:863(nervous_system_disease);DOID:9909(hordeolum)	NA	18.6805	20.0859	21.4852	51.1036	51.7871	50.3867	0.393089	-1.34707	4.93992e-218	3.02059e-215	down	yes
ENSG00000141580	WDR45B	56270	ENST00000392325;ENST00000571817;ENST00000571767;ENST00000573656;ENST00000574828;ENST00000577774;ENST00000572583;ENST00000573616;ENST00000571835	GO:0000045(autophagosome assembly);GO:0000407(phagophore assembly site);GO:0000422(autophagy of mitochondrion);GO:0005515(protein binding);GO:0005764(lysosome);GO:0005829(cytosol);GO:0006497(protein lipidation);GO:0006914(autophagy);GO:0008289(lipid binding);GO:0009267(cellular response to starvation);GO:0019898(extrinsic component of membrane);GO:0032266(phosphatidylinositol-3-phosphate binding)…	NA	NA	NA	NA	WD repeat domain 45B [Source:HGNC Symbol;Acc:HGNC:25072]	protein_coding;nonsense_mediated_decay;processed_transcript;retained_intron	NA	R-HSA-5676229(WIPIs bind PI3P)	35.0222	36.0132	35.1816	77.6754	75.3644	76.4731	0.462793	-1.11156	1.05909e-212	6.2601e-210	down	yes
ENSG00000134955	SLC37A2	219855	ENST00000403796;ENST00000526405;ENST00000525837;ENST00000354617;ENST00000308074;ENST00000532000	GO:0005783(endoplasmic reticulum);GO:0005789(endoplasmic reticulum membrane);GO:0008643(carbohydrate transport);GO:0015297(antiporter activity);GO:0015760(glucose-6-phosphate transport);GO:0016020(membrane);GO:0016021(integral component of membrane);GO:0022857(transmembrane transporter activity);GO:0030176(integral component of endoplasmic reticulum membrane);GO:0035435(phosphate ion transmembran…	NA	NA	NA	NA	solute carrier family 37 member 2 [Source:HGNC Symbol;Acc:HGNC:20644]	protein_coding;retained_intron;processed_transcript	NA	R-HSA-3257122(SLC37A1, SLC37A2 exchange G6P for Pi across the endoplasmic reticulum membrane)	107.543	108.848	106.311	32.6002	33.2374	30.0572	3.36517	1.75068	1.49556e-211	8.69507e-209	up	yes
ENSG00000120129	DUSP1	1843,11266	ENST00000239223	GO:0001706(endoderm formation);GO:0004721(phosphoprotein phosphatase activity);GO:0004722(protein serine/threonine phosphatase activity);GO:0004725(protein tyrosine phosphatase activity);GO:0005515(protein binding);GO:0005634(nucleus);GO:0005737(cytoplasm);GO:0006470(protein dephosphorylation);GO:0007049(cell cycle);GO:0007162(negative regulation of cell adhesion);GO:0008138(protein tyrosine/seri…	04010(MAPK signaling pathway);04726(Serotonergic synapse);05012(Parkinson disease);05418(Fluid shear stress and atherosclerosis)	K21278	EC:3.1.3.16;EC:3.1.3.48	NA	dual specificity phosphatase 1 [Source:HGNC Symbol;Acc:HGNC:3064]	protein_coding	DOID:0014667(disease_of_metabolism);DOID:0050686(organ_system_cancer);DOID:0060100(musculoskeletal_system_cancer);DOID:0060158(acquired_metabolic_disease);DOID:10952(nephritis);DOID:114(heart_disease);DOID:1192(peripheral_nervous_system_neoplasm);DOID:120(female_reproductive_organ_cancer);DOID:1287(cardiovascular_system_disease);DOID:14566(disease_of_cellular_proliferation);DOID:162(cancer);DOID:…	R-HSA-5675373(Nuclear DUSPs dephosphorylate MAPKs)	23.8644	25.7267	28.02	76.1801	74.9626	79.0432	0.337167	-1.56846	7.50902e-211	4.29528e-208	down	yes
ENSG00000122884	P4HA1	5033	ENST00000263556;ENST00000394890;ENST00000440381;ENST00000464310;ENST00000307116;ENST00000373008	GO:0004656(procollagen-proline 4-dioxygenase activity);GO:0005506(iron ion binding);GO:0005515(protein binding);GO:0005581(collagen trimer);GO:0005739(mitochondrion);GO:0005783(endoplasmic reticulum);GO:0005788(endoplasmic reticulum lumen);GO:0016020(membrane);GO:0016222(procollagen-proline 4-dioxygenase complex);GO:0016491(oxidoreductase activity);GO:0016705(oxidoreductase activity, acting on pa…	00330(Arginine and proline metabolism);01100(Metabolic pathways);01100(Metabolic pathways)	K00472	EC:1.14.11.2	NA	prolyl 4-hydroxylase subunit alpha 1 [Source:HGNC Symbol;Acc:HGNC:8546]	protein_coding;retained_intron	DOID:0080001(bone_disease);DOID:17(musculoskeletal_system_disease);DOID:3342(bone_inflammation_disease);DOID:4(disease);DOID:7(disease_of_anatomical_entity);DOID:8398(osteoarthritis);DOID:848(arthritis)	R-HSA-1650808(Prolyl 4-hydroxylase converts collagen prolines to 4-hydroxyprolines)	104.45	116.57	111.893	245.096	241.295	234.207	0.461996	-1.11405	1.37439e-208	7.73694e-206	down	yes
ENSG00000015568	RGPD5	84220	ENST00000016946;ENST00000477523;ENST00000493394;ENST00000495473;ENST00000413468;ENST00000495582;ENST00000432606;ENST00000272454;ENST00000393283;ENST00000472794;ENST00000430736;ENST00000441344;ENST00000482778	GO:0005096(GTPase activator activity);GO:0005515(protein binding);GO:0005643(nuclear pore);GO:0005737(cytoplasm);GO:0006607(NLS-bearing protein import into nucleus);GO:0046907(intracellular transport);GO:0050790(regulation of catalytic activity);GO:0050790(regulation of catalytic activity)	NA	NA	NA	NA	RANBP2 like and GRIP domain containing 5 [Source:HGNC Symbol;Acc:HGNC:32418]	protein_coding;retained_intron;nonsense_mediated_decay;processed_transcript	NA	NA	2.27451	2.29517	2.09696	7.69028	7.31231	7.28782	0.299081	-1.74139	1.26308e-207	6.99924e-205	down	yes
ENSG00000133805	AMPD3	272	ENST00000530864;ENST00000529507;ENST00000529834;ENST00000528723;ENST00000534047;ENST00000396553;ENST00000396554;ENST00000533116;ENST00000444303;ENST00000529744;ENST00000532966;ENST00000295663;ENST00000532250;ENST00000531227;ENST00000527261	GO:0003876(AMP deaminase activity);GO:0005515(protein binding);GO:0005576(extracellular region);GO:0005829(cytosol);GO:0006188(IMP biosynthetic process);GO:0006196(AMP catabolic process);GO:0009117(nucleotide metabolic process);GO:0009168(purine ribonucleoside monophosphate biosynthetic process);GO:0016787(hydrolase activity);GO:0019239(deaminase activity);GO:0032264(IMP salvage);GO:0034774(secre…	00230(Purine metabolism);01100(Metabolic pathways);01100(Metabolic pathways)	K01490	EC:3.5.4.6	NA	adenosine monophosphate deaminase 3 [Source:HGNC Symbol;Acc:HGNC:470]	processed_transcript;protein_coding;nonsense_mediated_decay;retained_intron	NA	R-HSA-6798748(Exocytosis of secretory granule lumen proteins);R-HSA-6800434(Exocytosis of ficolin-rich granule lumen proteins);R-HSA-76590(AMP + H2O => IMP + NH4+ (AMPD))	12.8279	14.2274	12.6826	34.521	34.2849	33.4385	0.388656	-1.36343	2.10972e-205	1.15109e-202	down	yes
ENSG00000110888	CAPRIN2	65981	ENST00000537553;ENST00000433722;ENST00000695370;ENST00000540584;ENST00000695326;ENST00000614865;ENST00000695372;ENST00000690097;ENST00000454014;ENST00000687797;ENST00000548676;ENST00000543380;ENST00000694880;ENST00000542550;ENST00000695329;ENST00000540436;ENST00000695369;ENST00000695374;ENST00000395805;ENST00000690233;ENST00000695398;ENST00000695373;ENST00000417045;ENST00000695331;ENST00000695327…	GO:0003723(RNA binding);GO:0005102(signaling receptor binding);GO:0005515(protein binding);GO:0005654(nucleoplasm);GO:0005737(cytoplasm);GO:0005739(mitochondrion);GO:0005813(centrosome);GO:0005829(cytosol);GO:0005886(plasma membrane);GO:0016020(membrane);GO:0017148(negative regulation of translation);GO:0030154(cell differentiation);GO:0030308(negative regulation of cell growth);GO:0032092(positi…	NA	NA	NA	NA	caprin family member 2 [Source:HGNC Symbol;Acc:HGNC:21259]	nonsense_mediated_decay;protein_coding;retained_intron;processed_transcript	NA	NA	9.14823	9.97283	9.72314	22.2346	21.6189	21.9801	0.438138	-1.19054	3.23174e-199	1.73657e-196	down	yes
ENSG00000133639	BTG1	694	ENST00000256015;ENST00000673901;ENST00000552315	GO:0003712(transcription coregulator activity);GO:0005515(protein binding);GO:0005634(nucleus);GO:0005654(nucleoplasm);GO:0005737(cytoplasm);GO:0006355(regulation of DNA-templated transcription);GO:0008285(negative regulation of cell population proliferation);GO:0016477(cell migration);GO:0019899(enzyme binding);GO:0019900(kinase binding);GO:0030308(negative regulation of cell growth);GO:0045603(…	03018(RNA degradation);03018(RNA degradation)	NA	NA	NA	BTG anti-proliferation factor 1 [Source:HGNC Symbol;Acc:HGNC:1130]	protein_coding;processed_transcript	DOID:0050686(organ_system_cancer);DOID:0060083(immune_system_cancer);DOID:1037(lymphoblastic_leukemia);DOID:1240(leukemia);DOID:14566(disease_of_cellular_proliferation);DOID:162(cancer);DOID:2531(hematologic_cancer);DOID:4(disease)	R-HSA-9620915(BTG1 gene expression is stimulated by FOXO3)	25.442	26.6204	24.5605	56.7786	56.2576	56.5244	0.45189	-1.14596	7.84863e-198	4.1545e-195	down	yes
ENSG00000185043	CIB1	10519	ENST00000695870;ENST00000328649;ENST00000695871;ENST00000695876;ENST00000695877;ENST00000612800;ENST00000695874;ENST00000650306;ENST00000695875;ENST00000695873;ENST00000695872	GO:0001525(angiogenesis);GO:0001933(negative regulation of protein phosphorylation);GO:0001934(positive regulation of protein phosphorylation);GO:0001954(positive regulation of cell-matrix adhesion);GO:0002931(response to ischemia);GO:0005509(calcium ion binding);GO:0005515(protein binding);GO:0005634(nucleus);GO:0005654(nucleoplasm);GO:0005737(cytoplasm);GO:0005783(endoplasmic reticulum);GO:0005…	NA	NA	NA	NA	calcium and integrin binding 1 [Source:HGNC Symbol;Acc:HGNC:16920]	retained_intron;protein_coding;processed_transcript	DOID:14566(disease_of_cellular_proliferation);DOID:162(cancer);DOID:4(disease)	NA	18.8596	17.5445	17.9236	47.857	47.1238	51.1325	0.371819	-1.42733	2.35474e-197	1.2281e-194	down	yes
ENSG00000183054	RGPD6	729540	ENST00000463822;ENST00000696448;ENST00000696449;ENST00000696447;ENST00000329516;ENST00000696446;ENST00000459645;ENST00000437167;ENST00000473101;ENST00000455695;ENST00000480894;ENST00000330331;ENST00000484024;ENST00000490990;ENST00000446930	GO:0005096(GTPase activator activity);GO:0005515(protein binding);GO:0005643(nuclear pore);GO:0005737(cytoplasm);GO:0006607(NLS-bearing protein import into nucleus);GO:0046907(intracellular transport);GO:0050790(regulation of catalytic activity);GO:0050790(regulation of catalytic activity)	NA	NA	NA	NA	RANBP2 like and GRIP domain containing 6 [Source:HGNC Symbol;Acc:HGNC:32419]	retained_intron;protein_coding;nonsense_mediated_decay;processed_transcript	NA	NA	2.34288	2.53817	2.686	7.98262	7.59641	7.78573	0.323866	-1.62653	4.38004e-197	2.25128e-194	down	yes
ENSG00000184371	CSF1	1435	ENST00000329608;ENST00000369802;ENST00000526001;ENST00000357302;ENST00000420111;ENST00000488198;ENST00000525659;ENST00000369801;ENST00000527192	GO:0001503(ossification);GO:0001780(neutrophil homeostasis);GO:0001954(positive regulation of cell-matrix adhesion);GO:0002158(osteoclast proliferation);GO:0002376(immune system process);GO:0002687(positive regulation of leukocyte migration);GO:0002931(response to ischemia);GO:0003006(developmental process involved in reproduction);GO:0005125(cytokine activity);GO:0005157(macrophage colony-stimul…	04010(MAPK signaling pathway);04014(Ras signaling pathway);04015(Rap1 signaling pathway);04060(Cytokine-cytokine receptor interaction);04061(Viral protein interaction with cytokine and cytokine receptor);04151(PI3K-Akt signaling pathway);04380(Osteoclast differentiation);04640(Hematopoietic cell lineage);04668(TNF signaling pathway);05010(Alzheimer disease);05022(Pathways of neurodegeneration - m…	NA	NA	NA	colony stimulating factor 1 [Source:HGNC Symbol;Acc:HGNC:2432]	protein_coding;processed_transcript	DOID:0050117(disease_by_infectious_agent);DOID:0050161(lower_respiratory_tract_disease);DOID:0050686(organ_system_cancer);DOID:0050687(cell_type_cancer);DOID:0050828(artery_disease);DOID:0060100(musculoskeletal_system_cancer);DOID:0080001(bone_disease);DOID:0080005(bone_remodeling_disease);DOID:10591(pre_eclampsia);DOID:10652(Alzheimer's_disease);DOID:10763(hypertension);DOID:1091(tooth_disease);…	R-HSA-8937656(IL10 negatively regulates plasma membrane-associated inflammatory mediators);R-HSA-8952289(FAM20C phosphorylates FAM20C substrates);R-HSA-9009485(IL34:CSF1 binds CSF1R);R-HSA-9009488(IL34 binds CSF1)	175.109	177.344	175.17	62.1077	62.0248	58.4687	2.88948	1.53081	9.03862e-197	4.57935e-194	up	yes
ENSG00000130158	DOCK6	57572	ENST00000586702;ENST00000592463;ENST00000585609;ENST00000590680;ENST00000294618;ENST00000591750;ENST00000587656;ENST00000588429;ENST00000592550;ENST00000592403;ENST00000587572;ENST00000585904;ENST00000590452;ENST00000588666;ENST00000586482	GO:0005085(guanyl-nucleotide exchange factor activity);GO:0005515(protein binding);GO:0005737(cytoplasm);GO:0005829(cytosol);GO:0007264(small GTPase mediated signal transduction);GO:0043547(positive regulation of GTPase activity);GO:0048471(perinuclear region of cytoplasm);GO:0050790(regulation of catalytic activity);GO:0050790(regulation of catalytic activity)	NA	NA	NA	NA	dedicator of cytokinesis 6 [Source:HGNC Symbol;Acc:HGNC:19189]	processed_transcript;retained_intron;protein_coding	NA	R-HSA-1011598(DOCKs bind to RhoGEFs);R-HSA-9013143(RAC1 GEFs activate RAC1);R-HSA-9013159(CDC42 GEFs activate CDC42)	6.67749	6.95612	6.45938	15.3699	15.2255	15.4965	0.435934	-1.19782	3.76413e-193	1.88021e-190	down	yes
ENSG00000183914	DNAH2	146754	ENST00000572933;ENST00000574518;ENST00000570791;ENST00000575498	GO:0000166(nucleotide binding);GO:0003777(microtubule motor activity);GO:0005524(ATP binding);GO:0005737(cytoplasm);GO:0005856(cytoskeleton);GO:0005858(axonemal dynein complex);GO:0005874(microtubule);GO:0005929(cilium);GO:0005930(axoneme);GO:0007018(microtubule-based movement);GO:0008569(minus-end-directed microtubule motor activity);GO:0030286(dynein complex);GO:0031514(motile cilium);GO:003612…	05014(Amyotrophic lateral sclerosis);05016(Huntington disease);05022(Pathways of neurodegeneration - multiple diseases);05022(Pathways of neurodegeneration - multiple diseases)	NA	NA	NA	dynein axonemal heavy chain 2 [Source:HGNC Symbol;Acc:HGNC:2948]	protein_coding;nonsense_mediated_decay;retained_intron	NA	NA	2.87303	3.00258	3.0583	0.324082	0.284343	0.246504	10.4499	3.38542	5.46933e-193	2.69403e-190	up	yes
ENSG00000163660	CCNL1	57018,4171	ENST00000474539;ENST00000464316;ENST00000295926;ENST00000483789;ENST00000471044;ENST00000476744;ENST00000475298;ENST00000470121;ENST00000464679;ENST00000477127;ENST00000479596;ENST00000631619;ENST00000468977;ENST00000478454;ENST00000471247;ENST00000476367;ENST00000479052;ENST00000467081;ENST00000464575;ENST00000466101;ENST00000465947;ENST00000467849;ENST00000481173;ENST00000295925;ENST00000461804…	GO:0000079(regulation of cyclin-dependent protein serine/threonine kinase activity);GO:0000307(cyclin-dependent protein kinase holoenzyme complex);GO:0005515(protein binding);GO:0005634(nucleus);GO:0005654(nucleoplasm);GO:0006355(regulation of DNA-templated transcription);GO:0006357(regulation of transcription by RNA polymerase II);GO:0006396(RNA processing);GO:0016538(cyclin-dependent protein se…	NA	NA	NA	NA	cyclin L1 [Source:HGNC Symbol;Acc:HGNC:20569]	retained_intron;protein_coding;nonsense_mediated_decay;processed_transcript	DOID:0050686(organ_system_cancer);DOID:0050687(cell_type_cancer);DOID:120(female_reproductive_organ_cancer);DOID:14566(disease_of_cellular_proliferation);DOID:162(cancer);DOID:1749(squamous_cell_carcinoma);DOID:193(reproductive_organ_cancer);DOID:2893(cervix_carcinoma);DOID:305(carcinoma);DOID:3744(cervical_squamous_cell_carcinoma);DOID:4362(cervical_cancer);DOID:4(disease)	NA	8.53355	9.09345	9.26791	19.8124	20.0284	19.8367	0.450671	-1.14985	5.36999e-190	2.60886e-187	down	yes
ENSG00000076641	PAG1	55824	ENST00000220597;ENST00000522811;ENST00000523463;ENST00000519326	GO:0002250(adaptive immune response);GO:0002376(immune system process);GO:0005515(protein binding);GO:0005886(plasma membrane);GO:0007165(signal transduction);GO:0016020(membrane);GO:0016021(integral component of membrane);GO:0035556(intracellular signal transduction);GO:0035591(signaling adaptor activity);GO:0042169(SH2 domain binding);GO:0045121(membrane raft);GO:0050863(regulation of T cell ac…	NA	NA	NA	NA	phosphoprotein membrane anchor with glycosphingolipid microdomains 1 [Source:HGNC Symbol;Acc:HGNC:30043]	protein_coding;retained_intron;processed_transcript	NA	R-HSA-177926(Dephosphorylation of PAG by SHP2);R-HSA-202233(Inactivation of Lck by Csk);R-HSA-203774(Interaction of Csk with PAG)	6.22438	7.95345	7.42071	23.1939	24.1521	22.5209	0.309138	-1.69368	2.31757e-188	1.11071e-185	down	yes
ENSG00000008083	JARID2	3720	ENST00000341776;ENST00000474854;ENST00000397311	GO:0000122(negative regulation of transcription by RNA polymerase II);GO:0001889(liver development);GO:0003677(DNA binding);GO:0003682(chromatin binding);GO:0005515(protein binding);GO:0005634(nucleus);GO:0005654(nucleoplasm);GO:0005739(mitochondrion);GO:0006325(chromatin organization);GO:0006338(chromatin remodeling);GO:0007417(central nervous system development);GO:0008283(cell population proli…	04550(Signaling pathways regulating pluripotency of stem cells);04550(Signaling pathways regulating pluripotency of stem cells)	NA	NA	ARID	jumonji and AT-rich interaction domain containing 2 [Source:HGNC Symbol;Acc:HGNC:6196]	protein_coding;processed_transcript	DOID:1089(tethered_spinal_cord_syndrome);DOID:114(heart_disease);DOID:1287(cardiovascular_system_disease);DOID:150(disease_of_mental_health);DOID:1561(cognitive_disorder);DOID:1682(congenital_heart_disease);DOID:1712(aortic_valve_stenosis);DOID:2468(psychotic_disorder);DOID:319(spinal_cord_disease);DOID:331(central_nervous_system_disease);DOID:4079(heart_valve_disease);DOID:4(disease);DOID:5419(s…	R-HSA-212252(Polycomb Repressive Complex 2 (PRC2) Is recruited to chromatin);R-HSA-212263(PRC2 trimethylates histone H3 at lysine-27)	12.4124	14.0294	13.872	31.8066	32.1328	31.1143	0.424116	-1.23747	9.21302e-181	4.35653e-178	down	yes
ENSG00000050344	NFE2L3	9603	ENST00000056233;ENST00000606261;ENST00000607375	GO:0000122(negative regulation of transcription by RNA polymerase II);GO:0000785(chromatin);GO:0000978(RNA polymerase II cis-regulatory region sequence-specific DNA binding);GO:0000981(DNA-binding transcription factor activity, RNA polymerase II-specific);GO:0001227(DNA-binding transcription repressor activity, RNA polymerase II-specific);GO:0003677(DNA binding);GO:0003700(DNA-binding transcripti…	NA	NA	NA	TF_bZIP	NFE2 like bZIP transcription factor 3 [Source:HGNC Symbol;Acc:HGNC:7783]	protein_coding;retained_intron	NA	NA	17.6215	19.4889	18.0745	3.45604	3.49814	3.12801	5.47352	2.45247	3.4324e-180	1.60171e-177	up	yes
ENSG00000139496	NUP58	9818	ENST00000463407;ENST00000695571;ENST00000495460;ENST00000466694;ENST00000476553;ENST00000381718;ENST00000695578;ENST00000381736;ENST00000490231;ENST00000394327;ENST00000480187;ENST00000695575;ENST00000460326;ENST00000465068;ENST00000695572;ENST00000481980	GO:0005515(protein binding);GO:0005634(nucleus);GO:0005635(nuclear envelope);GO:0005643(nuclear pore);GO:0006913(nucleocytoplasmic transport);GO:0008139(nuclear localization sequence binding);GO:0015031(protein transport);GO:0016020(membrane);GO:0017056(structural constituent of nuclear pore);GO:0031965(nuclear membrane);GO:0032991(protein-containing complex);GO:0042306(regulation of protein impo…	03013(RNA transport);05014(Amyotrophic lateral sclerosis);05014(Amyotrophic lateral sclerosis)	NA	NA	NA	nucleoporin 58 [Source:HGNC Symbol;Acc:HGNC:20261]	protein_coding;nonsense_mediated_decay;retained_intron;processed_transcript	NA	R-HSA-111439(Docking of Mature Histone mRNA complex:TAP at the NPC);R-HSA-1176059(Translocation of Influenza A virus nonstructural protein 1 (NS1A) into the nucleus);R-HSA-158441(Transport of the Mature intronless transcript derived mRNA:TAP:Aly/Ref Complex through the NPC);R-HSA-158447(Release of the Mature intronless derived mRNA, TAP, and Aly/Ref from the NPC);R-HSA-158481(Transport of the Mat…	4.5605	5.45044	5.28954	14.9924	14.8915	13.9238	0.349265	-1.51761	1.5854e-177	7.30211e-175	down	yes
ENSG00000111640	GAPDH	2597,100240709	ENST00000474249;ENST00000396856;ENST00000492719;ENST00000229239;ENST00000396861;ENST00000396859;ENST00000619601;ENST00000396858;ENST00000466525;ENST00000496049;ENST00000466588	GO:0000166(nucleotide binding);GO:0000226(microtubule cytoskeleton organization);GO:0001819(positive regulation of cytokine production);GO:0002376(immune system process);GO:0004365(glyceraldehyde-3-phosphate dehydrogenase (NAD+) (phosphorylating) activity);GO:0005515(protein binding);GO:0005634(nucleus);GO:0005737(cytoplasm);GO:0005811(lipid droplet);GO:0005829(cytosol);GO:0005856(cytoskeleton);G…	00010(Glycolysis / Gluconeogenesis);01100(Metabolic pathways);01200(Carbon metabolism);01230(Biosynthesis of amino acids);04066(HIF-1 signaling pathway);05010(Alzheimer disease);05130(Pathogenic Escherichia coli infection);05132(Salmonella infection);05132(Salmonella infection)	K00134	EC:1.2.1.12	NA	glyceraldehyde-3-phosphate dehydrogenase [Source:HGNC Symbol;Acc:HGNC:4141]	retained_intron;protein_coding	DOID:0050117(disease_by_infectious_agent);DOID:0050686(organ_system_cancer);DOID:0050687(cell_type_cancer);DOID:0060083(immune_system_cancer);DOID:10652(Alzheimer's_disease);DOID:1240(leukemia);DOID:12858(Huntington's_disease);DOID:1289(neurodegenerative_disease);DOID:1307(dementia);DOID:14566(disease_of_cellular_proliferation);DOID:150(disease_of_mental_health);DOID:1561(cognitive_disorder);DOID…	R-HSA-70449(D-glyceraldehyde 3-phosphate + orthophosphate + NAD+ <=> 1,3-bisphospho-D-glycerate + NADH + H+);R-HSA-70482(1,3-bisphospho-D-glycerate + NADH + H+ <=> D-glyceraldehyde 3-phosphate + Orthophosphate + NAD+)	1953.05	1827.14	1710.99	4258.46	4074.63	4277.15	0.435453	-1.19941	1.80938e-175	8.22689e-173	down	yes
ENSG00000111799	COL12A1	1303	ENST00000322507;ENST00000425443;ENST00000681086;ENST00000483888;ENST00000680981;ENST00000419671;ENST00000493109;ENST00000680102;ENST00000486533;ENST00000474564;ENST00000511023	GO:0005515(protein binding);GO:0005576(extracellular region);GO:0005581(collagen trimer);GO:0005595(collagen type XII trimer);GO:0005615(extracellular space);GO:0005788(endoplasmic reticulum lumen);GO:0007155(cell adhesion);GO:0030020(extracellular matrix structural constituent conferring tensile strength);GO:0030199(collagen fibril organization);GO:0035987(endodermal cell differentiation);GO:006…	04974(Protein digestion and absorption);04974(Protein digestion and absorption)	NA	NA	NA	collagen type XII alpha 1 chain [Source:HGNC Symbol;Acc:HGNC:2188]	protein_coding;retained_intron;processed_transcript	NA	R-HSA-1650808(Prolyl 4-hydroxylase converts collagen prolines to 4-hydroxyprolines);R-HSA-1980233(Collagen prolyl 3-hydroxylase converts 4-Hyp collagen to 3,4-Hyp collagen);R-HSA-1981104(Procollagen lysyl hydroxylases convert collagen lysines to 5-hydroxylysines);R-HSA-1981120(Galactosylation of collagen propeptide hydroxylysines by procollagen galactosyltransferases 1, 2.);R-HSA-1981128(Galactos…	7.03372	8.656	8.89103	1.56553	1.59654	1.51169	5.25932	2.39488	1.84572e-175	8.28588e-173	up	yes
ENSG00000142178	SIK1	150094,102724428	ENST00000270162;ENST00000478426;ENST00000644689;ENST00000644276;ENST00000644750;ENST00000644871	GO:0000166(nucleotide binding);GO:0000287(magnesium ion binding);GO:0002028(regulation of sodium ion transport);GO:0004672(protein kinase activity);GO:0004674(protein serine/threonine kinase activity);GO:0004712(protein serine/threonine/tyrosine kinase activity);GO:0005515(protein binding);GO:0005524(ATP binding);GO:0005634(nucleus);GO:0005737(cytoplasm);GO:0006468(protein phosphorylation);GO:000…	04922(Glucagon signaling pathway);04922(Glucagon signaling pathway)	K19008	EC:2.7.11.1	NA	salt inducible kinase 1 [Source:HGNC Symbol;Acc:HGNC:11142]	protein_coding;retained_intron	NA	R-HSA-549533(Expression of PERIOD-1)	2.07231	2.56783	1.75956	13.2817	13.0449	13.173	0.16202	-2.62576	2.27012e-175	1.00637e-172	down	yes
ENSG00000147852	VLDLR	7436	ENST00000681942;ENST00000681770;ENST00000679851;ENST00000382099;ENST00000382100;ENST00000680746;ENST00000680219;ENST00000680150;ENST00000679780;ENST00000681486;ENST00000680021;ENST00000681806;ENST00000680975;ENST00000680243;ENST00000679488;ENST00000681876;ENST00000680891;ENST00000680751;ENST00000681087;ENST00000681306;ENST00000680332;ENST00000680440;ENST00000679718;ENST00000681618;ENST00000679750…	GO:0005041(low-density lipoprotein particle receptor activity);GO:0005509(calcium ion binding);GO:0005515(protein binding);GO:0005615(extracellular space);GO:0005765(lysosomal membrane);GO:0005886(plasma membrane);GO:0005905(clathrin-coated pit);GO:0006629(lipid metabolic process);GO:0006869(lipid transport);GO:0006897(endocytosis);GO:0006898(receptor-mediated endocytosis);GO:0007165(signal trans…	05017(Spinocerebellar ataxia);05017(Spinocerebellar ataxia)	NA	NA	NA	very low density lipoprotein receptor [Source:HGNC Symbol;Acc:HGNC:12698]	nonsense_mediated_decay;retained_intron;protein_coding	DOID:0050155(sensory_system_disease);DOID:10871(age_related_macular_degeneration);DOID:14566(disease_of_cellular_proliferation);DOID:1492(eye_and_adnexa_disease);DOID:150(disease_of_mental_health);DOID:1561(cognitive_disorder);DOID:162(cancer);DOID:2007(degeneration_of_macula_and_posterior_pole);DOID:225(syndrome);DOID:2468(psychotic_disorder);DOID:4448(macular_degeneration);DOID:4(disease);DOID:…	R-HSA-8854462(VLDLR binds VLDL);R-HSA-8854466(VLDLR binds RELN);R-HSA-8854628(MYLIP dimer ubiquitinates VLDLR on Lys-839);R-HSA-8855111(VLDLR binds PCSK9);R-HSA-8855130(VLDLR:PCSK9:Clathrin-coated vesicle translocates from the plasma membrane to lysosomal membrane);R-HSA-8855131(VLDLR:PCSK9 binds Clathrin-coated vesicles);R-HSA-8855232(RELN:VLDLR binds DAB1);R-HSA-8855237(FYN phosphorylates DAB1 …	3.82707	3.95157	3.78613	8.50651	8.49303	8.79345	0.448369	-1.15724	2.72228e-175	1.19192e-172	down	yes
ENSG00000149925	ALDOA	226,112694756	ENST00000395240;ENST00000566130;ENST00000564521;ENST00000567555;ENST00000569798;ENST00000566146;ENST00000412304;ENST00000563987;ENST00000562679;ENST00000566846;ENST00000566012;ENST00000642816;ENST00000562302;ENST00000562168;ENST00000643777;ENST00000563060;ENST00000569545;ENST00000564688	GO:0003723(RNA binding);GO:0003779(actin binding);GO:0004332(fructose-bisphosphate aldolase activity);GO:0005515(protein binding);GO:0005576(extracellular region);GO:0005615(extracellular space);GO:0005634(nucleus);GO:0005737(cytoplasm);GO:0005829(cytosol);GO:0006000(fructose metabolic process);GO:0006096(glycolytic process);GO:0006754(ATP biosynthetic process);GO:0006941(striated muscle contract…	00010(Glycolysis / Gluconeogenesis);00030(Pentose phosphate pathway);00051(Fructose and mannose metabolism);01100(Metabolic pathways);01200(Carbon metabolism);01230(Biosynthesis of amino acids);04066(HIF-1 signaling pathway);04066(HIF-1 signaling pathway)	K01623	EC:4.1.2.13	NA	aldolase, fructose-bisphosphate A [Source:HGNC Symbol;Acc:HGNC:414]	protein_coding;retained_intron;processed_transcript	DOID:0050687(cell_type_cancer);DOID:14566(disease_of_cellular_proliferation);DOID:150(disease_of_mental_health);DOID:1561(cognitive_disorder);DOID:162(cancer);DOID:1909(melanoma);DOID:2468(psychotic_disorder);DOID:4(disease);DOID:5419(schizophrenia)	R-HSA-481007(Exocytosis of platelet alpha granule contents);R-HSA-6798745(Exocytosis of tertiary granule lumen proteins);R-HSA-6798748(Exocytosis of secretory granule lumen proteins);R-HSA-6800434(Exocytosis of ficolin-rich granule lumen proteins);R-HSA-71495(dihydroxyacetone phosphate + D-glyceraldehyde 3-phosphate <=> D-fructose 1,6-bisphosphate);R-HSA-71496(D-fructose 1,6-bisphosphate <=> dihy…	484.922	441.67	433.41	1012.7	986.226	1052.61	0.445677	-1.16593	3.62017e-174	1.56572e-171	down	yes
ENSG00000179242	CDH4	1002	ENST00000614565	GO:0005509(calcium ion binding);GO:0005886(plasma membrane);GO:0005887(integral component of plasma membrane);GO:0007155(cell adhesion);GO:0007156(homophilic cell adhesion via plasma membrane adhesion molecules);GO:0007157(heterophilic cell-cell adhesion via plasma membrane cell adhesion molecules);GO:0007411(axon guidance);GO:0016020(membrane);GO:0016021(integral component of membrane);GO:001634…	04514(Cell adhesion molecules)	NA	NA	NA	cadherin 4 [Source:HGNC Symbol;Acc:HGNC:1763]	protein_coding	NA	R-HSA-375140(CDO binds promyogenic cadherins);R-HSA-376117(JLP interacts with CDO complex);R-HSA-376119(Interaction of Bnip-2 with Cdc42);R-HSA-376121(Bnip2 interacts with CDO complex);R-HSA-419001(Connection of adjacent cells through calcium-dependent trans-dimerization of cadherin);R-HSA-419002(Interaction of cadherin with Beta/gamma catenin, alpha catenin and p120 catenin);R-HSA-448951(Activat…	7.21428	6.6468	7.53753	0.64118	0.618859	0.43844	12.5987	3.6552	1.57184e-173	6.71631e-171	up	yes
ENSG00000259207	ITGB3	3690	ENST00000559488;ENST00000696963;ENST00000571680;ENST00000573377	GO:0001618(virus receptor activity);GO:0001934(positive regulation of protein phosphorylation);GO:0001938(positive regulation of endothelial cell proliferation);GO:0001954(positive regulation of cell-matrix adhesion);GO:0001968(fibronectin binding);GO:0002020(protease binding);GO:0002687(positive regulation of leukocyte migration);GO:0003756(protein disulfide isomerase activity);GO:0005080(protei…	04015(Rap1 signaling pathway);04145(Phagosome);04151(PI3K-Akt signaling pathway);04380(Osteoclast differentiation);04510(Focal adhesion);04512(ECM-receptor interaction);04611(Platelet activation);04640(Hematopoietic cell lineage);04810(Regulation of actin cytoskeleton);04919(Thyroid hormone signaling pathway);05163(Human cytomegalovirus infection);05165(Human papillomavirus infection);05168(Herpe…	NA	NA	NA	integrin subunit beta 3 [Source:HGNC Symbol;Acc:HGNC:6156]	protein_coding;nonsense_mediated_decay	DOID:0014667(disease_of_metabolism);DOID:0050013(carbohydrate_metabolism_disease);DOID:0050117(disease_by_infectious_agent);DOID:0050155(sensory_system_disease);DOID:0050161(lower_respiratory_tract_disease);DOID:0050177(monogenic_disease);DOID:0050615(respiratory_system_cancer);DOID:0050686(organ_system_cancer);DOID:0050687(cell_type_cancer);DOID:0050736(autosomal_dominant_disease);DOID:0050739(a…	R-HSA-114560(Adhesion of integrin alphaIIbbeta3 to fibrin network);R-HSA-210304(Interaction of integrin alphaVbeta3 with PECAM1);R-HSA-216050(Integrins alpha4beta1, alpha8beta1, alphaVbeta1, alphaVbeta3, alphaVbeta6 bind Fibronectin matrix);R-HSA-216072(Interaction of integrin alphaIIbbeta3 with von Willebrand factor);R-HSA-216076(VTN (vitronectin) binds Integrin alphaVbeta3, alphaVbeta5, alphaVb…	14.7743	16.3166	16.1023	34.1243	33.9806	32.903	0.467223	-1.09782	4.22452e-169	1.74212e-166	down	yes
ENSG00000144655	CSRNP1	64651	ENST00000273153;ENST00000514182	GO:0000785(chromatin);GO:0000981(DNA-binding transcription factor activity, RNA polymerase II-specific);GO:0001228(DNA-binding transcription activator activity, RNA polymerase II-specific);GO:0003674(molecular_function);GO:0003677(DNA binding);GO:0003700(DNA-binding transcription factor activity);GO:0005515(protein binding);GO:0005634(nucleus);GO:0006355(regulation of DNA-templated transcription)…	NA	NA	NA	CSRNP_N	cysteine and serine rich nuclear protein 1 [Source:HGNC Symbol;Acc:HGNC:14300]	protein_coding	NA	NA	9.73487	9.83536	9.38863	25.8332	26.4087	28.2636	0.359713	-1.47508	8.88755e-169	3.62295e-166	down	yes
ENSG00000173530	TNFRSF10D	8793	ENST00000312584	GO:0004888(transmembrane signaling receptor activity);GO:0005515(protein binding);GO:0005886(plasma membrane);GO:0006915(apoptotic process);GO:0007165(signal transduction);GO:0009986(cell surface);GO:0016020(membrane);GO:0016021(integral component of membrane);GO:0043066(negative regulation of apoptotic process);GO:0045569(TRAIL binding)	04060(Cytokine-cytokine receptor interaction);04061(Viral protein interaction with cytokine and cytokine receptor)	NA	NA	NA	TNF receptor superfamily member 10d [Source:HGNC Symbol;Acc:HGNC:11907]	protein_coding	DOID:0050117(disease_by_infectious_agent);DOID:0050686(organ_system_cancer);DOID:0060083(immune_system_cancer);DOID:0080001(bone_disease);DOID:1192(peripheral_nervous_system_neoplasm);DOID:1240(leukemia);DOID:1273(respiratory_syncytial_virus_infectious_disease);DOID:14566(disease_of_cellular_proliferation);DOID:162(cancer);DOID:170(endocrine_gland_cancer);DOID:1793(pancreatic_cancer);DOID:17(musc…	R-HSA-5633441(TP53 stimulates transcription of TNFRSF10A, TNFRSF10B,TNFRSF10C and TNFRSF10D genes);R-HSA-5635741(TRAIL receptor-4 binds TRAIL receptor-1 or TRAIL receptor-2)	34.8922	38.4069	37.2734	78.9157	76.8363	75.3778	0.4784	-1.06371	2.44025e-167	9.83447e-165	down	yes
ENSG00000154133	ROBO4	54538	ENST00000306534;ENST00000532300;ENST00000534407;ENST00000527279;ENST00000526899;ENST00000529941;ENST00000533054;ENST00000533337;ENST00000525182;ENST00000532216	GO:0001525(angiogenesis);GO:0005515(protein binding);GO:0005886(plasma membrane);GO:0007156(homophilic cell adhesion via plasma membrane adhesion molecules);GO:0007411(axon guidance);GO:0016021(integral component of membrane);GO:0030154(cell differentiation);GO:0030334(regulation of cell migration);GO:0030424(axon);GO:0038023(signaling receptor activity);GO:0061028(establishment of endothelial ba…	NA	NA	NA	NA	roundabout guidance receptor 4 [Source:HGNC Symbol;Acc:HGNC:17985]	protein_coding;retained_intron;processed_transcript	DOID:0050155(sensory_system_disease);DOID:0050161(lower_respiratory_tract_disease);DOID:0050828(artery_disease);DOID:0060037(developmental_disorder_of_mental_health);DOID:0060038(specific_developmental_disorder);DOID:0060040(pervasive_developmental_disorder);DOID:0060041(autism_spectrum_disorder);DOID:10763(hypertension);DOID:11119(Gilles_de_la_Tourette_syndrome);DOID:12849(autistic_disorder);DOI…	NA	25.7191	25.9148	24.8126	5.54868	5.42136	4.52234	4.93445	2.30289	4.33935e-167	1.72916e-164	up	yes
ENSG00000179583	CIITA	4261	ENST00000324288;ENST00000618327;ENST00000573309;ENST00000571186;ENST00000695878;ENST00000381835;ENST00000644232;ENST00000575513;ENST00000646979;ENST00000576601;ENST00000572665;ENST00000573379;ENST00000618207;ENST00000571190;ENST00000636238;ENST00000537380;ENST00000695879;ENST00000570546	GO:0000122(negative regulation of transcription by RNA polymerase II);GO:0000166(nucleotide binding);GO:0000976(transcription cis-regulatory region binding);GO:0003713(transcription coactivator activity);GO:0004674(protein serine/threonine kinase activity);GO:0004712(protein serine/threonine/tyrosine kinase activity);GO:0005515(protein binding);GO:0005524(ATP binding);GO:0005525(GTP binding);GO:0…	04612(Antigen processing and presentation);05145(Toxoplasmosis);05152(Tuberculosis);05164(Influenza A);05340(Primary immunodeficiency);05340(Primary immunodeficiency)	K08060	EC:2.7.11.1	NA	class II major histocompatibility complex transactivator [Source:HGNC Symbol;Acc:HGNC:7067]	protein_coding;retained_intron;nonsense_mediated_decay;processed_transcript	DOID:0050117(disease_by_infectious_agent);DOID:0050155(sensory_system_disease);DOID:0050686(organ_system_cancer);DOID:0050687(cell_type_cancer);DOID:0060031(autoimmune_disease_of_gastrointestinal_tract);DOID:0060056(hypersensitivity_reaction_disease);DOID:0060083(immune_system_cancer);DOID:0060116(sensory_system_cancer);DOID:0070004(myeloma);DOID:0080001(bone_disease);DOID:10493(adrenal_cortical_…	R-HSA-1031716(Expression of IFNG-stimulated genes)	2.76642	3.31937	3.05971	0.357849	0.347774	0.261773	9.45373	3.24088	1.31456e-166	5.12316e-164	up	yes
ENSG00000112511	PHF1	5252	ENST00000488767;ENST00000374512;ENST00000374516;ENST00000495509;ENST00000486845;ENST00000479029;ENST00000427004;ENST00000487667;ENST00000459809;ENST00000427826;ENST00000428274	GO:0001222(transcription corepressor binding);GO:0003677(DNA binding);GO:0003682(chromatin binding);GO:0005515(protein binding);GO:0005634(nucleus);GO:0005654(nucleoplasm);GO:0005737(cytoplasm);GO:0005813(centrosome);GO:0005815(microtubule organizing center);GO:0005856(cytoskeleton);GO:0006325(chromatin organization);GO:0006355(regulation of DNA-templated transcription);GO:0006974(cellular respon…	NA	NA	NA	NA	PHD finger protein 1 [Source:HGNC Symbol;Acc:HGNC:8919]	retained_intron;protein_coding;nonsense_mediated_decay	NA	R-HSA-212252(Polycomb Repressive Complex 2 (PRC2) Is recruited to chromatin);R-HSA-212263(PRC2 trimethylates histone H3 at lysine-27)	34.6885	33.5959	33.5262	71.7963	69.0394	70.7482	0.481183	-1.05534	2.603e-166	1.00343e-163	down	yes
ENSG00000171223	JUNB	3726,10535	ENST00000302754	GO:0000785(chromatin);GO:0000977(RNA polymerase II transcription regulatory region sequence-specific DNA binding);GO:0000978(RNA polymerase II cis-regulatory region sequence-specific DNA binding);GO:0000981(DNA-binding transcription factor activity, RNA polymerase II-specific);GO:0001228(DNA-binding transcription activator activity, RNA polymerase II-specific);GO:0001570(vasculogenesis);GO:000164…	04380(Osteoclast differentiation);04668(TNF signaling pathway);04935(Growth hormone synthesis, secretion and action)	NA	NA	TF_bZIP	JunB proto-oncogene, AP-1 transcription factor subunit [Source:HGNC Symbol;Acc:HGNC:6205]	protein_coding	DOID:0050177(monogenic_disease);DOID:0050686(organ_system_cancer);DOID:0050736(autosomal_dominant_disease);DOID:0050739(autosomal_genetic_disease);DOID:0060058(lymphoma);DOID:0060083(immune_system_cancer);DOID:1036(chronic_leukemia);DOID:1037(lymphoblastic_leukemia);DOID:1040(chronic_lymphocytic_leukemia);DOID:1240(leukemia);DOID:14566(disease_of_cellular_proliferation);DOID:162(cancer);DOID:2531…	R-HSA-2187293(SMAD2/3:SMAD4 complex positively regulates JUNB transcription);R-HSA-6790036(Expression of STAT3-upregulated nuclear proteins);R-HSA-9031575(AP-1 binds ARC gene);R-HSA-9031624(ARC gene expression);R-HSA-9725345(NPM-ALK-dependent JUNB translation)	93.8824	85.5814	86.413	192.987	195.096	205.642	0.447812	-1.15904	3.81557e-164	1.45505e-161	down	yes
ENSG00000138356	AOX1	316	ENST00000465297;ENST00000374700;ENST00000485965;ENST00000472553;ENST00000485106;ENST00000260930;ENST00000439380	GO:0004031(aldehyde oxidase activity);GO:0005506(iron ion binding);GO:0005737(cytoplasm);GO:0005829(cytosol);GO:0006629(lipid metabolic process);GO:0006805(xenobiotic metabolic process);GO:0016491(oxidoreductase activity);GO:0042802(identical protein binding);GO:0042803(protein homodimerization activity);GO:0043546(molybdopterin cofactor binding);GO:0046872(metal ion binding);GO:0050660(flavin ad…	00280(Valine, leucine and isoleucine degradation);00350(Tyrosine metabolism);00380(Tryptophan metabolism);00750(Vitamin B6 metabolism);00760(Nicotinate and nicotinamide metabolism);00830(Retinol metabolism);00982(Drug metabolism - cytochrome P450);01100(Metabolic pathways);04630(JAK-STAT signaling pathway);04630(JAK-STAT signaling pathway)	K00157	EC:1.2.3.1	NA	aldehyde oxidase 1 [Source:HGNC Symbol;Acc:HGNC:553]	processed_transcript;protein_coding;retained_intron	NA	R-HSA-3204311(AOX1 oxidises PXL to PDXate)	9.77697	10.5973	10.6973	1.46192	1.67296	1.33839	6.94606	2.79619	2.39227e-163	9.02571e-161	up	yes
ENSG00000167996	FTH1	2495	ENST00000529548;ENST00000273550;ENST00000534719;ENST00000532601;ENST00000533138;ENST00000534180;ENST00000532829;ENST00000526640;ENST00000529191;ENST00000529631;ENST00000530019	GO:0004322(ferroxidase activity);GO:0005506(iron ion binding);GO:0005515(protein binding);GO:0005576(extracellular region);GO:0005634(nucleus);GO:0005737(cytoplasm);GO:0005829(cytosol);GO:0006826(iron ion transport);GO:0006879(cellular iron ion homeostasis);GO:0006880(intracellular sequestering of iron ion);GO:0006955(immune response);GO:0008043(intracellular ferritin complex);GO:0008198(ferrous …	04216(Ferroptosis);04217(Necroptosis);04978(Mineral absorption);04978(Mineral absorption)	K00522	EC:1.16.3.2	NA	ferritin heavy chain 1 [Source:HGNC Symbol;Acc:HGNC:3976]	protein_coding;retained_intron;nonsense_mediated_decay	DOID:0014667(disease_of_metabolism);DOID:14566(disease_of_cellular_proliferation);DOID:162(cancer);DOID:2352(hemochromatosis);DOID:4(disease);DOID:655(inherited_metabolic_disorder);DOID:896(metal_metabolism_disorder)	R-HSA-1562626(Ferritin Complex oxidises 4Fe2+ to Fe(3+)O(OH));R-HSA-2187266(SCARA5 binds ligands);R-HSA-2299677(SCARA5:ligand is endocytosed);R-HSA-434362(Recruitment Of Cytoplasmic Proteins To Vesicles);R-HSA-6798745(Exocytosis of tertiary granule lumen proteins);R-HSA-6800434(Exocytosis of ficolin-rich granule lumen proteins)	3368.54	3137.98	2965.92	6493.2	6670.49	6765.01	0.475317	-1.07304	1.33378e-162	4.92736e-160	down	yes
ENSG00000135480	KRT7	3855	ENST00000331817;ENST00000551130;ENST00000552400;ENST00000546856;ENST00000549638;ENST00000552322;ENST00000548088;ENST00000550153;ENST00000548657;ENST00000547613;ENST00000549127;ENST00000552183;ENST00000546666	GO:0005515(protein binding);GO:0005634(nucleus);GO:0005737(cytoplasm);GO:0005829(cytosol);GO:0005882(intermediate filament);GO:0030280(structural constituent of skin epidermis);GO:0031424(keratinization);GO:0045095(keratin filament);GO:0045109(intermediate filament organization);GO:0045111(intermediate filament cytoskeleton);GO:0070062(extracellular exosome);GO:0070062(extracellular exosome)	NA	NA	NA	NA	keratin 7 [Source:HGNC Symbol;Acc:HGNC:6445]	protein_coding;retained_intron;processed_transcript	DOID:0050589(inflammatory_bowel_disease);DOID:0050615(respiratory_system_cancer);DOID:0050686(organ_system_cancer);DOID:0050687(cell_type_cancer);DOID:0060072(benign_neoplasm);DOID:0060083(immune_system_cancer);DOID:0060084(cell_type_benign_neoplasm);DOID:0070004(myeloma);DOID:10155(intestinal_cancer);DOID:120(female_reproductive_organ_cancer);DOID:1324(lung_cancer);DOID:14566(disease_of_cellular…	R-HSA-6805546(Keratin type I binds keratin type II);R-HSA-6805573(Keratin type I/type II heterodimers form tetramers);R-HSA-6806610(Keratin filament formation);R-HSA-6806613(Keratin tetramers bind to form unit length filaments);R-HSA-6806629(Formation of tonofilament bundles);R-HSA-6809393(Keratin filaments bind cell-cell adhesion complexes);R-HSA-6809663(Formation of hair keratin fibres);R-HSA-6…	92.0388	86.5867	91.074	24.7517	26.6451	22.7513	3.63731	1.86287	2.27501e-161	8.31787e-159	up	yes
ENSG00000169908	TM4SF1	4071	ENST00000305366;ENST00000472441;ENST00000493348;ENST00000493298	GO:0001825(blastocyst formation);GO:0003674(molecular_function);GO:0005515(protein binding);GO:0005887(integral component of plasma membrane);GO:0008150(biological_process);GO:0016020(membrane);GO:0016021(integral component of membrane);GO:0016021(integral component of membrane)	NA	NA	NA	NA	transmembrane 4 L six family member 1 [Source:HGNC Symbol;Acc:HGNC:11853]	protein_coding;nonsense_mediated_decay	DOID:0050686(organ_system_cancer);DOID:0050687(cell_type_cancer);DOID:0060072(benign_neoplasm);DOID:0060084(cell_type_benign_neoplasm);DOID:0060100(musculoskeletal_system_cancer);DOID:14566(disease_of_cellular_proliferation);DOID:162(cancer);DOID:201(connective_tissue_cancer);DOID:2645(benign_mesothelioma);DOID:2994(germ_cell_cancer);DOID:4766(embryoma);DOID:4(disease);DOID:5157(benign_pleural_me…	NA	43.59	45.3166	41.9764	94.842	89.1472	97.6209	0.464767	-1.10542	2.10535e-160	7.61902e-158	down	yes
ENSG00000087074	PPP1R15A	23645	ENST00000200453;ENST00000600406	GO:0000164(protein phosphatase type 1 complex);GO:0005515(protein binding);GO:0005737(cytoplasm);GO:0005739(mitochondrion);GO:0005741(mitochondrial outer membrane);GO:0005783(endoplasmic reticulum);GO:0005789(endoplasmic reticulum membrane);GO:0005794(Golgi apparatus);GO:0005829(cytosol);GO:0006417(regulation of translation);GO:0006915(apoptotic process);GO:0006974(cellular response to DNA damage…	04141(Protein processing in endoplasmic reticulum);04141(Protein processing in endoplasmic reticulum)	NA	NA	NA	protein phosphatase 1 regulatory subunit 15A [Source:HGNC Symbol;Acc:HGNC:14375]	protein_coding	DOID:0050161(lower_respiratory_tract_disease);DOID:0050177(monogenic_disease);DOID:0050687(cell_type_cancer);DOID:0050736(autosomal_dominant_disease);DOID:0050739(autosomal_genetic_disease);DOID:1176(bronchial_disease);DOID:13515(tuberous_sclerosis);DOID:14566(disease_of_cellular_proliferation);DOID:1579(respiratory_system_disease);DOID:162(cancer);DOID:1909(melanoma);DOID:2320(obstructive_lung_d…	R-HSA-178178(PP1 dephosphorylates TGFBR1);R-HSA-178189(SMAD7 recruits GADD34:PP1 to phosphorylated TGFBR);R-HSA-9650710(Translation of PPP1R15A);R-NUL-2167872(PP1CC dephosphorylates TGFBR1);R-NUL-2167890(Smad7 recruits GADD34:PP1CC to phosphorylated TGF-beta receptor complex)	53.9591	49.8529	48.1768	117.235	113.487	118.942	0.434672	-1.202	3.67534e-160	1.31663e-157	down	yes
ENSG00000057657	PRDM1	639	ENST00000369096;ENST00000489365;ENST00000481163;ENST00000450060;ENST00000369091;ENST00000424894;ENST00000369089	GO:0000122(negative regulation of transcription by RNA polymerase II);GO:0000977(RNA polymerase II transcription regulatory region sequence-specific DNA binding);GO:0000978(RNA polymerase II cis-regulatory region sequence-specific DNA binding);GO:0001227(DNA-binding transcription repressor activity, RNA polymerase II-specific);GO:0001701(in utero embryonic development);GO:0001763(morphogenesis of…	NA	NA	NA	zf-C2H2	PR/SET domain 1 [Source:HGNC Symbol;Acc:HGNC:9346]	protein_coding;retained_intron	DOID:0050117(disease_by_infectious_agent);DOID:0050338(primary_bacterial_infectious_disease);DOID:0050686(organ_system_cancer);DOID:0050687(cell_type_cancer);DOID:0060073(lymphatic_system_cancer);DOID:0060083(immune_system_cancer);DOID:0070004(myeloma);DOID:0080001(bone_disease);DOID:104(bacterial_infectious_disease);DOID:11338(tetanus);DOID:14566(disease_of_cellular_proliferation);DOID:162(cance…	R-HSA-6804188(PRDM1 represses TP53 expression);R-HSA-6804193(TP53 stimulates PRDM1 expression);R-HSA-6804194(PRDM1 binds the TP53 gene);R-HSA-9701548(PRDM1 gene expression downstream of ALK signaling)	0.607956	0.698463	0.634235	3.91274	4.39418	4.03631	0.157224	-2.6691	1.82348e-158	6.46696e-156	down	yes
ENSG00000173221	GLRX	2745	ENST00000507412;ENST00000237858;ENST00000379979;ENST00000505427;ENST00000512469;ENST00000507605;ENST00000508780	GO:0004362(glutathione-disulfide reductase (NADPH) activity);GO:0005515(protein binding);GO:0005634(nucleus);GO:0005737(cytoplasm);GO:0005829(cytosol);GO:0015038(glutathione disulfide oxidoreductase activity);GO:0015949(nucleobase-containing small molecule interconversion);GO:0016740(transferase activity);GO:0019153(protein-disulfide reductase (glutathione) activity);GO:0045838(positive regulatio…	NA	NA	NA	NA	glutaredoxin [Source:HGNC Symbol;Acc:HGNC:4330]	retained_intron;protein_coding;processed_transcript	DOID:14566(disease_of_cellular_proliferation);DOID:162(cancer);DOID:3602(toxic_encephalopathy);DOID:4(disease);DOID:7(disease_of_anatomical_entity);DOID:863(nervous_system_disease)	R-HSA-111742(RNR (M1M2) reduces nucleotide diphosphates to deoxynucleotide diphosphates (glutaredoxin));R-HSA-111746(glutaredoxin (oxidized) + glutathione (reduced) => glutaredoxin (reduced) + glutathione (oxidized));R-HSA-8866405(RNR (M1M2B) reduces nucleotide diphosphates to deoxynucleotide diphosphates (glutaredoxin))	9.17421	9.30824	8.45325	22.9735	22.1008	22.1472	0.4007	-1.31941	1.93374e-157	6.72353e-155	down	yes
ENSG00000162892	IL24	11009	ENST00000294984;ENST00000391929;ENST00000367093;ENST00000491169;ENST00000367095;ENST00000611909	GO:0005125(cytokine activity);GO:0005515(protein binding);GO:0005576(extracellular region);GO:0005615(extracellular space);GO:0006915(apoptotic process);GO:0007165(signal transduction);GO:0008284(positive regulation of cell population proliferation);GO:0008285(negative regulation of cell population proliferation);GO:0030336(negative regulation of cell migration);GO:0042060(wound healing);GO:00425…	04060(Cytokine-cytokine receptor interaction);04061(Viral protein interaction with cytokine and cytokine receptor);04630(JAK-STAT signaling pathway);04630(JAK-STAT signaling pathway)	NA	NA	NA	interleukin 24 [Source:HGNC Symbol;Acc:HGNC:11346]	protein_coding;processed_transcript;nonsense_mediated_decay	DOID:0050615(respiratory_system_cancer);DOID:0050686(organ_system_cancer);DOID:0050687(cell_type_cancer);DOID:0060083(immune_system_cancer);DOID:0080001(bone_disease);DOID:1036(chronic_leukemia);DOID:1037(lymphoblastic_leukemia);DOID:1040(chronic_lymphocytic_leukemia);DOID:1091(tooth_disease);DOID:1123(spondyloarthropathy);DOID:1240(leukemia);DOID:1324(lung_cancer);DOID:14566(disease_of_cellular_…	R-HSA-448708(IL24 binds to IL22RA1:JAK1:IL20RB);R-HSA-8986972(IL24 binds IL20RA:JAK1:IL20RB);R-HSA-8987012(IL24:IL22RA1:JAK1:IL20RB phosphorylates JAK1);R-HSA-8987063(IL24:IL22RA1:p-JAK1:IL20RB binds STAT3);R-HSA-8987096(IL24:IL22RA1:p-JAK1:IL20RB:STAT3 phosphorylates STAT3);R-HSA-8987097(IL24:p-IL20RA:p-JAK1:IL20RB binds STAT1,STAT3);R-HSA-8987129(JAK1 in IL24:IL20RA:JAK1:IL20RB is phosphorylate…	47.8305	45.1718	49.8425	103.214	102.683	102.503	0.46318	-1.11036	5.58881e-156	1.92434e-153	down	yes
ENSG00000263528	IKBKE	9641	ENST00000581977;ENST00000605726;ENST00000578328;ENST00000605818;ENST00000579827;ENST00000584998	GO:0000166(nucleotide binding);GO:0004672(protein kinase activity);GO:0004674(protein serine/threonine kinase activity);GO:0004704(NF-kappaB-inducing kinase activity);GO:0005515(protein binding);GO:0005524(ATP binding);GO:0005634(nucleus);GO:0005654(nucleoplasm);GO:0005737(cytoplasm);GO:0005829(cytosol);GO:0006468(protein phosphorylation);GO:0006955(immune response);GO:0006974(cellular response t…	04620(Toll-like receptor signaling pathway);04621(NOD-like receptor signaling pathway);04622(RIG-I-like receptor signaling pathway);04623(Cytosolic DNA-sensing pathway);04625(C-type lectin receptor signaling pathway);04657(IL-17 signaling pathway);05160(Hepatitis C);05161(Hepatitis B);05162(Measles);05164(Influenza A);05165(Human papillomavirus infection);05167(Kaposi sarcoma-associated herpesvir…	K07211	EC:2.7.11.10	NA	inhibitor of nuclear factor kappa B kinase subunit epsilon [Source:HGNC Symbol;Acc:HGNC:14552]	protein_coding;retained_intron	DOID:0050687(cell_type_cancer);DOID:0080001(bone_disease);DOID:14566(disease_of_cellular_proliferation);DOID:162(cancer);DOID:1749(squamous_cell_carcinoma);DOID:17(musculoskeletal_system_disease);DOID:305(carcinoma);DOID:3342(bone_inflammation_disease);DOID:403(mouth_disease);DOID:4(disease);DOID:7148(rheumatoid_arthritis);DOID:77(gastrointestinal_system_disease);DOID:7(disease_of_anatomical_enti…	R-HSA-166245(Phosphorylation of IRF-3/IRF7 and their release from the activated TLR complex );R-HSA-166271(IRF3/IRF7 recruitment to p-TBK1/p-IKK epsilon bound to the activated TLR4);R-HSA-4755478(TOPORS SUMOylates IKBKE with SUMO1);R-HSA-9013978(Phosphorylation of IRF-3/IRF7 and their release from the activated TLR3 complex );R-HSA-9013979(IRF3/IRF7 recruitment to p-TBK1/p-IKK epsilon bound to th…	13.481	14.794	14.301	2.28626	2.65002	2.52832	5.70373	2.51191	4.85927e-155	1.64128e-152	up	yes
ENSG00000188042	ARL4C	10123	ENST00000390645;ENST00000339728	GO:0000166(nucleotide binding);GO:0003924(GTPase activity);GO:0005515(protein binding);GO:0005525(GTP binding);GO:0005634(nucleus);GO:0005737(cytoplasm);GO:0005829(cytosol);GO:0005886(plasma membrane);GO:0006886(intracellular protein transport);GO:0016020(membrane);GO:0016192(vesicle-mediated transport);GO:0030175(filopodium);GO:0032456(endocytic recycling);GO:0042995(cell projection);GO:0043014(…	NA	NA	NA	NA	ADP ribosylation factor like GTPase 4C [Source:HGNC Symbol;Acc:HGNC:698]	protein_coding	NA	R-HSA-9618405(ARL4C mRNA is translated)	10.5881	11.3288	11.2909	26.1242	25.2659	26.4184	0.426789	-1.2284	9.9576e-155	3.33157e-152	down	yes
ENSG00000169629	RGPD8	727851	ENST00000302558;ENST00000330575;ENST00000409750;ENST00000482903;ENST00000522286;ENST00000471422;ENST00000496537	GO:0005096(GTPase activator activity);GO:0005515(protein binding);GO:0005643(nuclear pore);GO:0005737(cytoplasm);GO:0006607(NLS-bearing protein import into nucleus);GO:0008150(biological_process);GO:0031267(small GTPase binding);GO:0046907(intracellular transport);GO:0050790(regulation of catalytic activity);GO:0050790(regulation of catalytic activity)	NA	NA	NA	NA	RANBP2 like and GRIP domain containing 8 [Source:HGNC Symbol;Acc:HGNC:9849]	protein_coding;retained_intron;nonsense_mediated_decay	NA	NA	2.89295	2.98842	2.61634	8.65212	9.82914	9.13752	0.307679	-1.7005	1.13341e-154	3.75667e-152	down	yes
ENSG00000144747	TMF1	7110	ENST00000398559;ENST00000477872;ENST00000645406;ENST00000646304;ENST00000489370;ENST00000646708	GO:0000139(Golgi membrane);GO:0001675(acrosome assembly);GO:0001819(positive regulation of cytokine production);GO:0003677(DNA binding);GO:0005515(protein binding);GO:0005634(nucleus);GO:0005737(cytoplasm);GO:0005783(endoplasmic reticulum);GO:0005794(Golgi apparatus);GO:0005829(cytosol);GO:0006915(apoptotic process);GO:0007286(spermatid development);GO:0007289(spermatid nucleus differentiation);G…	NA	NA	NA	Others	TATA element modulatory factor 1 [Source:HGNC Symbol;Acc:HGNC:11870]	protein_coding;retained_intron;processed_transcript	DOID:14566(disease_of_cellular_proliferation);DOID:162(cancer);DOID:4(disease)	R-HSA-6811431(RAB6:GTP binds the GARP and COG complexes, t-SNAREs and endosome-derived vesicles);R-HSA-6814091(ARL1 recruits TGN Golgin homodimers);R-HSA-6814682(Fusion of early-endosome derived vesicles at the TGN)	7.8014	8.94013	8.82148	21.348	21.0573	19.9421	0.410009	-1.28627	6.22461e-152	2.00687e-149	down	yes
ENSG00000170458	CD14	929,4695	ENST00000302014;ENST00000512545	GO:0001530(lipopolysaccharide binding);GO:0001819(positive regulation of cytokine production);GO:0001847(opsonin receptor activity);GO:0002237(response to molecule of bacterial origin);GO:0002376(immune system process);GO:0005515(protein binding);GO:0005576(extracellular region);GO:0005615(extracellular space);GO:0005794(Golgi apparatus);GO:0005886(plasma membrane);GO:0006898(receptor-mediated en…	04010(MAPK signaling pathway);04064(NF-kappa B signaling pathway);04145(Phagosome);04620(Toll-like receptor signaling pathway);04640(Hematopoietic cell lineage);05131(Shigellosis);05132(Salmonella infection);05133(Pertussis);05134(Legionellosis);05146(Amoebiasis);05152(Tuberculosis);05202(Transcriptional misregulation in cancer);05221(Acute myeloid leukemia);05221(Acute myeloid leukemia)	NA	NA	NA	CD14 molecule [Source:HGNC Symbol;Acc:HGNC:1628]	protein_coding	DOID:0050117(disease_by_infectious_agent);DOID:0050161(lower_respiratory_tract_disease);DOID:0050338(primary_bacterial_infectious_disease);DOID:0050615(respiratory_system_cancer);DOID:0050686(organ_system_cancer);DOID:0050828(artery_disease);DOID:0060031(autoimmune_disease_of_gastrointestinal_tract);DOID:0060033(autoimmune_disease_of_peripheral_nervous_system);DOID:0060056(hypersensitivity_reacti…	R-HSA-166038(GPI-bound CD14 binds LPS);R-HSA-166041(Transfer of LPS onto TLR4);R-HSA-166072(MyD88 forms a complex with TIRAP:activated TLR2/4);R-HSA-166082(IRAK4 binds to the activated TLR receptor:TIRAP:MyD88 complex);R-HSA-166091(IRAK1 or IRAK2 binds to the activated IRAK4 :activated TLR:MyD88:TIRAP complex);R-HSA-166119(First phosphorylation of IRAK1 by IRAK4 bound to activated TLR:MyD88:Mal);…	22.2246	22.3843	23.0231	3.00096	3.24454	3.31633	7.07312	2.82235	9.06107e-151	2.8692e-148	up	yes
ENSG00000148677	ANKRD1	27063	ENST00000371697	GO:0001650(fibrillar center);GO:0002039(p53 binding);GO:0003677(DNA binding);GO:0003713(transcription coactivator activity);GO:0003714(transcription corepressor activity);GO:0005515(protein binding);GO:0005634(nucleus);GO:0005654(nucleoplasm);GO:0005667(transcription regulator complex);GO:0005737(cytoplasm);GO:0005829(cytosol);GO:0006357(regulation of transcription by RNA polymerase II);GO:003001…	NA	NA	NA	NA	ankyrin repeat domain 1 [Source:HGNC Symbol;Acc:HGNC:15819]	protein_coding	DOID:0050686(organ_system_cancer);DOID:0050700(cardiomyopathy);DOID:0060036(intrinsic_cardiomyopathy);DOID:0060100(musculoskeletal_system_cancer);DOID:10952(nephritis);DOID:114(heart_disease);DOID:1287(cardiovascular_system_disease);DOID:1289(neurodegenerative_disease);DOID:12930(dilated_cardiomyopathy);DOID:13138(acute_proliferative_glomerulonephritis);DOID:13139(crescentic_glomerulonephritis);D…	R-HSA-1989779(Expression of ANKRD1)	17.8435	15.268	17.8178	1.28437	1.48213	1.23744	12.7198	3.669	5.80969e-150	1.82337e-147	up	yes
ENSG00000134057	CCNB1	891	ENST00000256442;ENST00000505500;ENST00000506572;ENST00000507798;ENST00000513102;ENST00000503507;ENST00000508407	GO:0000079(regulation of cyclin-dependent protein serine/threonine kinase activity);GO:0000086(G2/M transition of mitotic cell cycle);GO:0000307(cyclin-dependent protein kinase holoenzyme complex);GO:0000922(spindle pole);GO:0000940(outer kinetochore);GO:0001701(in utero embryonic development);GO:0005113(patched binding);GO:0005515(protein binding);GO:0005634(nucleus);GO:0005654(nucleoplasm);GO:0…	04068(FoxO signaling pathway);04110(Cell cycle);04114(Oocyte meiosis);04115(p53 signaling pathway);04218(Cellular senescence);04914(Progesterone-mediated oocyte maturation);05170(Human immunodeficiency virus 1 infection);05170(Human immunodeficiency virus 1 infection)	NA	NA	NA	cyclin B1 [Source:HGNC Symbol;Acc:HGNC:1579]	protein_coding;retained_intron;nonsense_mediated_decay	DOID:0050615(respiratory_system_cancer);DOID:0050686(organ_system_cancer);DOID:0050687(cell_type_cancer);DOID:0060083(immune_system_cancer);DOID:10283(prostate_cancer);DOID:1107(esophageal_carcinoma);DOID:1240(leukemia);DOID:1324(lung_cancer);DOID:14566(disease_of_cellular_proliferation);DOID:1612(breast_cancer);DOID:162(cancer);DOID:170(endocrine_gland_cancer);DOID:171(neuroectodermal_tumor);DOI…	R-HSA-113638(Association of Cyclin B/Cdk1 with replicative origin inhibits pre-RC formation);R-HSA-170044(Translocation of Cyclin B1:phospho-Cdc2 complexes to the nucleus);R-HSA-170055(Myt-1 mediated phosphorylation of Cyclin B:Cdc2 complexes);R-HSA-170057(Formation of Cyclin B:Cdc2 complexes);R-HSA-170070(Wee1-mediated phosphorylation of Cyclin B1:phospho-Cdc2 complexes);R-HSA-170072(Translocati…	45.2611	42.9726	47.3653	11.2195	12.2955	11.9334	3.82525	1.93555	1.00918e-148	3.13953e-146	up	yes
ENSG00000171617	ENC1	8507	ENST00000302351;ENST00000651128;ENST00000618628;ENST00000509284;ENST00000508331;ENST00000509127	GO:0000785(chromatin);GO:0003779(actin binding);GO:0005515(protein binding);GO:0005634(nucleus);GO:0005654(nucleoplasm);GO:0005730(nucleolus);GO:0005737(cytoplasm);GO:0005856(cytoskeleton);GO:0007399(nervous system development);GO:0010499(proteasomal ubiquitin-independent protein catabolic process);GO:0010976(positive regulation of neuron projection development);GO:0016363(nuclear matrix);GO:0016…	NA	NA	NA	NA	ectodermal-neural cortex 1 [Source:HGNC Symbol;Acc:HGNC:3345]	protein_coding;processed_transcript	DOID:14566(disease_of_cellular_proliferation);DOID:162(cancer);DOID:4(disease)	NA	7.13936	7.75971	7.32614	1.48392	1.60813	1.45747	4.88518	2.28841	2.57241e-148	7.9331e-146	up	yes
ENSG00000130066	SAT1	6303,10861,81539	ENST00000379270;ENST00000379253;ENST00000489394;ENST00000474223;ENST00000462639;ENST00000379251;ENST00000487713;ENST00000379254	GO:0001525(angiogenesis);GO:0004145(diamine N-acetyltransferase activity);GO:0005515(protein binding);GO:0005737(cytoplasm);GO:0005829(cytosol);GO:0006596(polyamine biosynthetic process);GO:0008080(N-acetyltransferase activity);GO:0009447(putrescine catabolic process);GO:0016407(acetyltransferase activity);GO:0016740(transferase activity);GO:0016746(acyltransferase activity);GO:0019809(spermidine…	00330(Arginine and proline metabolism);01100(Metabolic pathways);04216(Ferroptosis);04216(Ferroptosis)	K00657	EC:2.3.1.57	NA	spermidine/spermine N1-acetyltransferase 1 [Source:HGNC Symbol;Acc:HGNC:10540]	protein_coding;retained_intron;nonsense_mediated_decay	DOID:0050117(disease_by_infectious_agent);DOID:0050615(respiratory_system_cancer);DOID:0050686(organ_system_cancer);DOID:10155(intestinal_cancer);DOID:1324(lung_cancer);DOID:14566(disease_of_cellular_proliferation);DOID:150(disease_of_mental_health);DOID:1561(cognitive_disorder);DOID:1612(breast_cancer);DOID:161(keratosis);DOID:162(cancer);DOID:16(integumentary_system_disease);DOID:219(colon_canc…	R-HSA-351207(Spermine => N-acetylated spermine);R-HSA-351208(Spermidine => N-acetylated spermidine)	78.1253	72.2674	70.8712	159.396	154.202	155.677	0.471501	-1.08467	1.01361e-145	3.07246e-143	down	yes
ENSG00000119630	PGF	5228	ENST00000555567;ENST00000238607;ENST00000555253;ENST00000557748;ENST00000553716;ENST00000555234;ENST00000405431;ENST00000556939	GO:0001525(angiogenesis);GO:0001666(response to hypoxia);GO:0001934(positive regulation of protein phosphorylation);GO:0001938(positive regulation of endothelial cell proliferation);GO:0002040(sprouting angiogenesis);GO:0005172(vascular endothelial growth factor receptor binding);GO:0005515(protein binding);GO:0005576(extracellular region);GO:0005615(extracellular space);GO:0007165(signal transdu…	04010(MAPK signaling pathway);04014(Ras signaling pathway);04015(Rap1 signaling pathway);04151(PI3K-Akt signaling pathway);04510(Focal adhesion);05200(Pathways in cancer);05200(Pathways in cancer)	NA	NA	NA	placental growth factor [Source:HGNC Symbol;Acc:HGNC:8893]	protein_coding;retained_intron	DOID:0050155(sensory_system_disease);DOID:0050161(lower_respiratory_tract_disease);DOID:0050686(organ_system_cancer);DOID:0050687(cell_type_cancer);DOID:0050828(artery_disease);DOID:0060056(hypersensitivity_reaction_disease);DOID:0060100(musculoskeletal_system_cancer);DOID:10591(pre_eclampsia);DOID:10763(hypertension);DOID:10964(cholesteatoma_of_middle_ear);DOID:11433(middle_ear_cholesteatoma);DO…	R-HSA-194311(VEGFA,B,PLGF bind to VEGFR1 leading to receptor dimerization);R-HSA-195378(Homodimerization of VEGF proteins)	2.53197	2.62272	2.9666	10.5565	9.37304	10.7984	0.264296	-1.91977	3.17279e-143	9.45572e-141	down	yes
ENSG00000069122	ADGRF5	221395	ENST00000283296;ENST00000478711;ENST00000498632	GO:0003094(glomerular filtration);GO:0004888(transmembrane signaling receptor activity);GO:0004930(G protein-coupled receptor activity);GO:0005515(protein binding);GO:0005886(plasma membrane);GO:0006112(energy reserve metabolic process);GO:0007165(signal transduction);GO:0007166(cell surface receptor signaling pathway);GO:0007186(G protein-coupled receptor signaling pathway);GO:0008654(phospholip…	NA	NA	NA	NA	adhesion G protein-coupled receptor F5 [Source:HGNC Symbol;Acc:HGNC:19030]	protein_coding;processed_transcript	NA	R-HSA-5684862(SFTPB,C, PC, PG translocate from lamellar body to extracellular region.)	14.3618	16.7023	16.1478	2.59417	3.11651	2.33532	5.86773	2.5528	2.51984e-142	7.44717e-140	up	yes
ENSG00000064393	HIPK2	28996	ENST00000342645;ENST00000428878;ENST00000406875	GO:0000122(negative regulation of transcription by RNA polymerase II);GO:0000166(nucleotide binding);GO:0001654(eye development);GO:0001934(positive regulation of protein phosphorylation);GO:0003713(transcription coactivator activity);GO:0003714(transcription corepressor activity);GO:0004672(protein kinase activity);GO:0004674(protein serine/threonine kinase activity);GO:0004712(protein serine/th…	04218(Cellular senescence);04218(Cellular senescence)	K08826	EC:2.7.11.1	NA	homeodomain interacting protein kinase 2 [Source:HGNC Symbol;Acc:HGNC:14402]	protein_coding	DOID:0050117(disease_by_infectious_agent);DOID:0050686(organ_system_cancer);DOID:0060083(immune_system_cancer);DOID:1240(leukemia);DOID:14566(disease_of_cellular_proliferation);DOID:162(cancer);DOID:2531(hematologic_cancer);DOID:3119(gastrointestinal_system_cancer);DOID:3571(liver_cancer);DOID:4(disease);DOID:643(progressive_multifocal_leukoencephalopathy);DOID:684(hepatocellular_carcinoma);DOID:…	R-HSA-2032800(Expression of NPPA (ANF));R-HSA-3215251(TP53INP1 and HIPK2 bind TP53);R-HSA-4090284(SUMOylation of HIPK2 with SUMO1);R-HSA-6799409(HIPK2 phosphorylates TP53);R-HSA-8878050(HIPK2 phosphorylates RUNX1 and EP300);R-HSA-8878054(HIPK2 phosphorylates RUNX1);R-HSA-9022314(HIPK2 phosphorylates MECP2)	9.32786	10.9862	10.4449	23.8406	23.1763	21.9644	0.445903	-1.1652	5.43629e-141	1.59337e-138	down	yes
ENSG00000144810	COL8A1	1295	ENST00000474648;ENST00000652472;ENST00000621757;ENST00000462604;ENST00000452013;ENST00000463753;ENST00000261037;ENST00000483969;ENST00000273342	GO:0001525(angiogenesis);GO:0005201(extracellular matrix structural constituent);GO:0005515(protein binding);GO:0005576(extracellular region);GO:0005581(collagen trimer);GO:0005591(collagen type VIII trimer);GO:0005604(basement membrane);GO:0005615(extracellular space);GO:0005788(endoplasmic reticulum lumen);GO:0007155(cell adhesion);GO:0010811(positive regulation of cell-substrate adhesion);GO:0…	04974(Protein digestion and absorption);04974(Protein digestion and absorption)	NA	NA	NA	collagen type VIII alpha 1 chain [Source:HGNC Symbol;Acc:HGNC:2215]	processed_transcript;protein_coding	DOID:0050155(sensory_system_disease);DOID:10124(corneal_disease);DOID:10126(keratoconus);DOID:1067(open_angle_glaucoma);DOID:1070(primary_open_angle_glaucoma);DOID:1492(eye_and_adnexa_disease);DOID:1686(glaucoma);DOID:4(disease);DOID:5614(eye_disease);DOID:5679(retinal_disease);DOID:7(disease_of_anatomical_entity);DOID:8466(retinal_degeneration);DOID:863(nervous_system_disease)	R-HSA-1454757(Gelatin degradation by MMP1, 2, 3, 7, 8, 9, 12, 13);R-HSA-1564169(Collagen type VIII degradation by MMP1);R-HSA-1650808(Prolyl 4-hydroxylase converts collagen prolines to 4-hydroxyprolines);R-HSA-1980233(Collagen prolyl 3-hydroxylase converts 4-Hyp collagen to 3,4-Hyp collagen);R-HSA-1981104(Procollagen lysyl hydroxylases convert collagen lysines to 5-hydroxylysines);R-HSA-1981120(G…	47.8728	53.1382	53.3805	15.1275	14.8607	12.7895	3.60916	1.85166	8.42859e-141	2.45016e-138	up	yes
ENSG00000008294	SPAG9	9043	ENST00000506483;ENST00000513827;ENST00000506500;ENST00000357122;ENST00000262013;ENST00000511312;ENST00000511987;ENST00000511795;ENST00000510283;ENST00000502329;ENST00000515685;ENST00000576492;ENST00000514613;ENST00000513547;ENST00000505279;ENST00000514205;ENST00000513906;ENST00000505173;ENST00000513746;ENST00000510855	GO:0001669(acrosomal vesicle);GO:0001933(negative regulation of protein phosphorylation);GO:0005078(MAP-kinase scaffold activity);GO:0005515(protein binding);GO:0005737(cytoplasm);GO:0005764(lysosome);GO:0005765(lysosomal membrane);GO:0005829(cytosol);GO:0008432(JUN kinase binding);GO:0016020(membrane);GO:0016021(integral component of membrane);GO:0016192(vesicle-mediated transport);GO:0019894(ki…	NA	NA	NA	NA	sperm associated antigen 9 [Source:HGNC Symbol;Acc:HGNC:14524]	retained_intron;protein_coding;processed_transcript;nonsense_mediated_decay	DOID:0050686(organ_system_cancer);DOID:0060056(hypersensitivity_reaction_disease);DOID:0060083(immune_system_cancer);DOID:1036(chronic_leukemia);DOID:1240(leukemia);DOID:14566(disease_of_cellular_proliferation);DOID:1575(rheumatic_disease);DOID:162(cancer);DOID:17(musculoskeletal_system_disease);DOID:2531(hematologic_cancer);DOID:263(kidney_cancer);DOID:2914(immune_system_disease);DOID:3996(urina…	R-HSA-376117(JLP interacts with CDO complex);R-HSA-448951(Activation of p38 alpha/beta MAPK);R-HSA-448957(Interaction of p38 MAPK with JLP);R-HSA-448958(Nuclear translocation of p38 MAPK);R-HSA-449200(Interaction of ABL1 with CDO complex)	11.9452	13.7069	13.0066	25.725	26.709	25.174	0.498128	-1.00541	1.99417e-139	5.74987e-137	down	yes
ENSG00000128683	GAD1	2571	ENST00000462739;ENST00000358196;ENST00000478562;ENST00000493270;ENST00000375272;ENST00000488724;ENST00000486850;ENST00000455008;ENST00000445006;ENST00000493875;ENST00000344257;ENST00000625689;ENST00000429023;ENST00000456864;ENST00000485013;ENST00000454603	GO:0003824(catalytic activity);GO:0004351(glutamate decarboxylase activity);GO:0005515(protein binding);GO:0005737(cytoplasm);GO:0005886(plasma membrane);GO:0005938(cell cortex);GO:0006538(glutamate catabolic process);GO:0006540(glutamate decarboxylation to succinate);GO:0007268(chemical synaptic transmission);GO:0009449(gamma-aminobutyric acid biosynthetic process);GO:0012506(vesicle membrane);G…	00250(Alanine, aspartate and glutamate metabolism);00410(beta-Alanine metabolism);00430(Taurine and hypotaurine metabolism);00650(Butanoate metabolism);01100(Metabolic pathways);04727(GABAergic synapse);04940(Type I diabetes mellitus);04940(Type I diabetes mellitus)	K01580	EC:4.1.1.15	NA	glutamate decarboxylase 1 [Source:HGNC Symbol;Acc:HGNC:4092]	retained_intron;protein_coding;nonsense_mediated_decay;processed_transcript	DOID:0050567(orofacial_cleft);DOID:0060037(developmental_disorder_of_mental_health);DOID:0060040(pervasive_developmental_disorder);DOID:0060041(autism_spectrum_disorder);DOID:0080015(physical_disorder);DOID:12849(autistic_disorder);DOID:1289(neurodegenerative_disease);DOID:13366(Stiff_Person_syndrome);DOID:14330(Parkinson's_disease);DOID:150(disease_of_mental_health);DOID:1561(cognitive_disorder)…	R-HSA-888572(PXLP-K405-GAD1 decarboxylates L-Glu to form GABA);R-HSA-888577(Synthesis of GABA by GAD2);R-HSA-888589(Release of GABA at the synapse);R-HSA-9022934(GAD1 gene expression is stimulated by MECP2);R-HSA-917744(GABA loaded synaptic vesicle Docking and Priming)	3.84464	3.90141	3.88695	10.7536	9.69291	10.3193	0.378115	-1.4031	7.21802e-139	2.06441e-136	down	yes
ENSG00000011426	ANLN	54443	ENST00000396068;ENST00000265748;ENST00000491782;ENST00000457743;ENST00000446635;ENST00000418118;ENST00000441696;ENST00000460598;ENST00000452877	GO:0000281(mitotic cytokinesis);GO:0000915(actomyosin contractile ring assembly);GO:0000921(septin ring assembly);GO:0002244(hematopoietic progenitor cell differentiation);GO:0003779(actin binding);GO:0005515(protein binding);GO:0005634(nucleus);GO:0005654(nucleoplasm);GO:0005737(cytoplasm);GO:0005826(actomyosin contractile ring);GO:0005829(cytosol);GO:0005856(cytoskeleton);GO:0005938(cell cortex…	NA	NA	NA	NA	anillin actin binding protein [Source:HGNC Symbol;Acc:HGNC:14082]	protein_coding;retained_intron;nonsense_mediated_decay;processed_transcript	NA	R-HSA-9013009(RHOA binds effectors at the plasma membrane);R-HSA-9013024(RHOB binds effectors at the plasma membrane);R-HSA-9013110(RHOC binds effectors at the plasma membrane)	23.9408	28.5286	28.8759	5.97174	6.36934	5.28689	4.61456	2.20619	1.89537e-138	5.37755e-136	up	yes
ENSG00000134824	FADS2	9415,5913	ENST00000257261;ENST00000278840;ENST00000523235;ENST00000517312;ENST00000574708;ENST00000517839;ENST00000522056;ENST00000521849;ENST00000522359;ENST00000543584;ENST00000520145;ENST00000355484;ENST00000521571;ENST00000522639;ENST00000518606	GO:0004768(stearoyl-CoA 9-desaturase activity);GO:0005515(protein binding);GO:0005783(endoplasmic reticulum);GO:0005789(endoplasmic reticulum membrane);GO:0005887(integral component of plasma membrane);GO:0006629(lipid metabolic process);GO:0006631(fatty acid metabolic process);GO:0006633(fatty acid biosynthetic process);GO:0006636(unsaturated fatty acid biosynthetic process);GO:0008610(lipid bio…	00592(alpha-Linolenic acid metabolism);01040(Biosynthesis of unsaturated fatty acids);01100(Metabolic pathways);01212(Fatty acid metabolism);03320(PPAR signaling pathway);03320(PPAR signaling pathway)	K10226	EC:1.14.19.3	NA	fatty acid desaturase 2 [Source:HGNC Symbol;Acc:HGNC:3575]	protein_coding;retained_intron;processed_transcript	DOID:0014667(disease_of_metabolism);DOID:0050013(carbohydrate_metabolism_disease);DOID:0050828(artery_disease);DOID:0060158(acquired_metabolic_disease);DOID:1287(cardiovascular_system_disease);DOID:14566(disease_of_cellular_proliferation);DOID:162(cancer);DOID:178(vascular_disease);DOID:225(syndrome);DOID:3393(coronary_artery_disease);DOID:4194(glucose_metabolism_disease);DOID:4(disease);DOID:584…	R-HSA-2046084(Desaturation of alpha-linoleoyl-CoA to Stearidonoyl-CoA);R-HSA-2046096(Desaturation of Linoleoyl-CoA to gamma-linolenoyl-CoA);R-HSA-2046097(Desaturation of tetracosatetraenoyl-CoA to tetracosapentaenoyl-CoA);R-HSA-2046099(Desaturation of tetracosapentaenoyl-CoA to tetracosahexaenoyl-CoA)	14.4649	14.8501	14.716	4.60919	4.99692	4.54192	3.11216	1.63792	2.08258e-138	5.86181e-136	up	yes
ENSG00000170949	ZNF160	90338	ENST00000597112;ENST00000683776;ENST00000599729;ENST00000596966;ENST00000355147;ENST00000599980;ENST00000601421;ENST00000429604;ENST00000599247;ENST00000418871;ENST00000601982;ENST00000596388;ENST00000602095;ENST00000599056;ENST00000594760;ENST00000600924	GO:0000978(RNA polymerase II cis-regulatory region sequence-specific DNA binding);GO:0000981(DNA-binding transcription factor activity, RNA polymerase II-specific);GO:0003677(DNA binding);GO:0005634(nucleus);GO:0006355(regulation of DNA-templated transcription);GO:0006357(regulation of transcription by RNA polymerase II);GO:0030097(hemopoiesis);GO:0046872(metal ion binding);GO:0046872(metal ion b…	05168(Herpes simplex virus 1 infection);05168(Herpes simplex virus 1 infection)	NA	NA	zf-C2H2	zinc finger protein 160 [Source:HGNC Symbol;Acc:HGNC:12948]	retained_intron;protein_coding;processed_transcript	NA	R-HSA-975040(KRAB-ZNF / KAP Interaction)	4.12885	4.53829	4.11655	10.5136	10.293	10.5105	0.4082	-1.29265	5.71718e-138	1.59653e-135	down	yes
ENSG00000197608	ZNF841	284371	ENST00000594440;ENST00000594295;ENST00000389534;ENST00000426391;ENST00000599430;ENST00000595599	GO:0000978(RNA polymerase II cis-regulatory region sequence-specific DNA binding);GO:0001228(DNA-binding transcription activator activity, RNA polymerase II-specific);GO:0003677(DNA binding);GO:0005634(nucleus);GO:0006355(regulation of DNA-templated transcription);GO:0006357(regulation of transcription by RNA polymerase II);GO:0045944(positive regulation of transcription by RNA polymerase II);GO:…	05168(Herpes simplex virus 1 infection);05168(Herpes simplex virus 1 infection)	NA	NA	zf-C2H2	zinc finger protein 841 [Source:HGNC Symbol;Acc:HGNC:27611]	protein_coding;retained_intron	NA	NA	4.91278	5.37169	5.26319	15.0231	14.8686	14.107	0.353367	-1.50076	1.40108e-137	3.88199e-135	down	yes
ENSG00000173599	PC	5091,3872,5420,5624	ENST00000528224;ENST00000530259;ENST00000651854;ENST00000651469;ENST00000651831;ENST00000393960;ENST00000529047;ENST00000528403;ENST00000524491;ENST00000651036;ENST00000393958;ENST00000393955;ENST00000628663;ENST00000652387;ENST00000531614;ENST00000534194;ENST00000530187;ENST00000652125	GO:0000166(nucleotide binding);GO:0003824(catalytic activity);GO:0004736(pyruvate carboxylase activity);GO:0005515(protein binding);GO:0005524(ATP binding);GO:0005737(cytoplasm);GO:0005739(mitochondrion);GO:0005759(mitochondrial matrix);GO:0005829(cytosol);GO:0006090(pyruvate metabolic process);GO:0006094(gluconeogenesis);GO:0006629(lipid metabolic process);GO:0006734(NADH metabolic process);GO:0…	00020(Citrate cycle (TCA cycle));00620(Pyruvate metabolism);01100(Metabolic pathways);01200(Carbon metabolism);01230(Biosynthesis of amino acids);01230(Biosynthesis of amino acids)	K01958	EC:6.4.1.1	NA	pyruvate carboxylase [Source:HGNC Symbol;Acc:HGNC:8636]	nonsense_mediated_decay;retained_intron;protein_coding;processed_transcript	DOID:0014667(disease_of_metabolism);DOID:0050013(carbohydrate_metabolism_disease);DOID:0060158(acquired_metabolic_disease);DOID:4194(glucose_metabolism_disease);DOID:4(disease);DOID:9351(diabetes_mellitus)	R-HSA-2993802(HLCS biotinylates PC:Mn2+);R-HSA-3065959(An unknown protease degrades hCBXs);R-HSA-3323111(Cytoslic carboxylases translocate to mitochondrial matrix);R-HSA-70501(Pyruvate, HCO3-, and ATP react to form oxaloacetate, ADP, and phosphate);R-HSA-9035988(Defective HLCS does not biotinylate PC:Mn2+)	28.4073	27.4999	27.6897	9.83115	9.83944	10.1292	2.80529	1.48815	2.69037e-137	7.39643e-135	up	yes
ENSG00000132182	NUP210	23225	ENST00000254508;ENST00000695490;ENST00000420141;ENST00000695491;ENST00000479519;ENST00000485755;ENST00000695489;ENST00000695492	GO:0005515(protein binding);GO:0005634(nucleus);GO:0005635(nuclear envelope);GO:0005643(nuclear pore);GO:0005783(endoplasmic reticulum);GO:0005789(endoplasmic reticulum membrane);GO:0006913(nucleocytoplasmic transport);GO:0015031(protein transport);GO:0016020(membrane);GO:0016021(integral component of membrane);GO:0031965(nuclear membrane);GO:0051028(mRNA transport);GO:0051028(mRNA transport)	03013(RNA transport);05014(Amyotrophic lateral sclerosis);05014(Amyotrophic lateral sclerosis)	NA	NA	NA	nucleoporin 210 [Source:HGNC Symbol;Acc:HGNC:30052]	protein_coding;nonsense_mediated_decay;retained_intron;processed_transcript	DOID:0050686(organ_system_cancer);DOID:0060049(autoimmune_disease_of_urogenital_tract);DOID:0060056(hypersensitivity_reaction_disease);DOID:12236(primary_biliary_cirrhosis);DOID:14566(disease_of_cellular_proliferation);DOID:162(cancer);DOID:2154(nephroblastoma);DOID:263(kidney_cancer);DOID:2914(immune_system_disease);DOID:3118(hepatobiliary_disease);DOID:3996(urinary_system_cancer);DOID:409(liver…	R-HSA-111439(Docking of Mature Histone mRNA complex:TAP at the NPC);R-HSA-1176059(Translocation of Influenza A virus nonstructural protein 1 (NS1A) into the nucleus);R-HSA-158441(Transport of the Mature intronless transcript derived mRNA:TAP:Aly/Ref Complex through the NPC);R-HSA-158447(Release of the Mature intronless derived mRNA, TAP, and Aly/Ref from the NPC);R-HSA-158481(Transport of the Mat…	10.5379	10.4885	10.5237	3.30402	3.6	3.44269	3.04929	1.60847	4.4985e-137	1.21786e-134	up	yes
ENSG00000197019	SERTAD1	29950	ENST00000357949	GO:0000079(regulation of cyclin-dependent protein serine/threonine kinase activity);GO:0005515(protein binding);GO:0005634(nucleus);GO:0005737(cytoplasm);GO:0008284(positive regulation of cell population proliferation);GO:0016528(sarcoplasm);GO:0030308(negative regulation of cell growth);GO:0045893(positive regulation of DNA-templated transcription);GO:0045944(positive regulation of transcription…	NA	NA	NA	NA	SERTA domain containing 1 [Source:HGNC Symbol;Acc:HGNC:17932]	protein_coding	NA	NA	11.02	10.4985	10.8515	31.1787	29.35	32.0481	0.349656	-1.51599	6.48602e-137	1.74263e-134	down	yes
ENSG00000110492	MDK	4192,10305	ENST00000395566;ENST00000489525;ENST00000405308;ENST00000359803;ENST00000533283;ENST00000490240;ENST00000481047;ENST00000407067;ENST00000441869;ENST00000395565;ENST00000395569;ENST00000533952	GO:0001662(behavioral fear response);GO:0002232(leukocyte chemotaxis involved in inflammatory response);GO:0002286(T cell activation involved in immune response);GO:0002690(positive regulation of leukocyte chemotaxis);GO:0005515(protein binding);GO:0005576(extracellular region);GO:0005737(cytoplasm);GO:0007010(cytoskeleton organization);GO:0007162(negative regulation of cell adhesion);GO:0007165(…	NA	NA	NA	NA	midkine [Source:HGNC Symbol;Acc:HGNC:6972]	protein_coding;nonsense_mediated_decay;processed_transcript;retained_intron	DOID:0050177(monogenic_disease);DOID:0050686(organ_system_cancer);DOID:0050687(cell_type_cancer);DOID:0050736(autosomal_dominant_disease);DOID:0050739(autosomal_genetic_disease);DOID:0050828(artery_disease);DOID:0060083(immune_system_cancer);DOID:0080001(bone_disease);DOID:10155(intestinal_cancer);DOID:1037(lymphoblastic_leukemia);DOID:1107(esophageal_carcinoma);DOID:1115(sarcoma);DOID:114(heart_…	R-HSA-201510(PI3K synthesizes PIP3 downstream of ALK);R-HSA-201515(Active ALK recruits PI3K);R-HSA-201521(ALK autophosphorylation downstream of PTN and MDK);R-HSA-2974737(NOTCH2 binds MDK);R-HSA-9667914(ALK binds ligand midkine (MDK));R-HSA-9700120(PTN and MDK bind to PTPRZ);R-HSA-9700121((PTN,MDK):PTPRZ oligomerizes);R-HSA-9700137(ALK:MDK dimerization);R-HSA-9700142(Active ALK binds FRS2);R-HSA-…	14.6564	14.1952	13.6288	38.7337	36.8206	41.7227	0.362223	-1.46505	2.16916e-136	5.741e-134	down	yes
ENSG00000139668	WDFY2	115825	ENST00000298125;ENST00000460145;ENST00000612477	GO:0001934(positive regulation of protein phosphorylation);GO:0005515(protein binding);GO:0005737(cytoplasm);GO:0005768(endosome);GO:0005769(early endosome);GO:0031982(vesicle);GO:0043231(intracellular membrane-bounded organelle);GO:0045600(positive regulation of fat cell differentiation);GO:0046872(metal ion binding);GO:0046872(metal ion binding)	NA	NA	NA	NA	WD repeat and FYVE domain containing 2 [Source:HGNC Symbol;Acc:HGNC:20482]	protein_coding;processed_transcript	NA	NA	2.97454	3.31328	3.12752	7.03729	7.09785	6.82615	0.449177	-1.15464	1.51742e-135	3.98632e-133	down	yes
ENSG00000165959	CLMN	79789	ENST00000556416;ENST00000556454;ENST00000298912;ENST00000557696;ENST00000555615;ENST00000553733;ENST00000556441;ENST00000557215;ENST00000555336	GO:0003779(actin binding);GO:0005515(protein binding);GO:0005640(nuclear outer membrane);GO:0005737(cytoplasm);GO:0007097(nuclear migration);GO:0008285(negative regulation of cell population proliferation);GO:0016020(membrane);GO:0016021(integral component of membrane);GO:0031175(neuron projection development);GO:0034993(meiotic nuclear membrane microtubule tethering complex);GO:0051015(actin fil…	NA	NA	NA	NA	calmin [Source:HGNC Symbol;Acc:HGNC:19972]	retained_intron;protein_coding;nonsense_mediated_decay;processed_transcript	NA	NA	2.28346	2.50795	2.36475	5.54017	5.46298	5.68971	0.428695	-1.22197	3.11578e-135	8.06577e-133	down	yes
ENSG00000092969	TGFB2	7042	ENST00000366930;ENST00000366929;ENST00000488793;ENST00000479322	GO:0000902(cell morphogenesis);GO:0001501(skeletal system development);GO:0001540(amyloid-beta binding);GO:0001654(eye development);GO:0001666(response to hypoxia);GO:0001822(kidney development);GO:0001837(epithelial to mesenchymal transition);GO:0001843(neural tube closure);GO:0001942(hair follicle development);GO:0003007(heart morphogenesis);GO:0003148(outflow tract septum morphogenesis);GO:000…	04010(MAPK signaling pathway);04060(Cytokine-cytokine receptor interaction);04068(FoxO signaling pathway);04110(Cell cycle);04218(Cellular senescence);04350(TGF-beta signaling pathway);04380(Osteoclast differentiation);04390(Hippo signaling pathway);04933(AGE-RAGE signaling pathway in diabetic complications);05140(Leishmaniasis);05142(Chagas disease);05144(Malaria);05145(Toxoplasmosis);05146(Amoe…	NA	NA	NA	transforming growth factor beta 2 [Source:HGNC Symbol;Acc:HGNC:11768]	protein_coding;processed_transcript	DOID:0050155(sensory_system_disease);DOID:0050686(organ_system_cancer);DOID:10124(corneal_disease);DOID:10126(keratoconus);DOID:11030(corneal_edema);DOID:11031(bullous_keratopathy);DOID:110(lens_disease);DOID:120(female_reproductive_organ_cancer);DOID:14566(disease_of_cellular_proliferation);DOID:1492(eye_and_adnexa_disease);DOID:162(cancer);DOID:193(reproductive_organ_cancer);DOID:2151(malignant…	R-HSA-2327886(SLRPs bind TGF Beta);R-HSA-2395328(LTBP1, LTBP3 bind TGF-Beta);R-HSA-481007(Exocytosis of platelet alpha granule contents)	10.9041	12.578	13.5635	1.75308	1.67548	1.26131	7.89908	2.98168	7.37051e-134	1.89417e-131	up	yes
ENSG00000104368	PLAT	5327	ENST00000524009;ENST00000678676;ENST00000520523;ENST00000679300;ENST00000220809;ENST00000678083;ENST00000522812;ENST00000521647;ENST00000352041;ENST00000677722;ENST00000679151;ENST00000429710;ENST00000521694;ENST00000524261;ENST00000429089	GO:0001666(response to hypoxia);GO:0004252(serine-type endopeptidase activity);GO:0005102(signaling receptor binding);GO:0005515(protein binding);GO:0005576(extracellular region);GO:0005615(extracellular space);GO:0005737(cytoplasm);GO:0005786(signal recognition particle, endoplasmic reticulum targeting);GO:0006508(proteolysis);GO:0006617(SRP-dependent cotranslational protein targeting to membran…	04371(Apelin signaling pathway);04610(Complement and coagulation cascades);05202(Transcriptional misregulation in cancer);05215(Prostate cancer);05418(Fluid shear stress and atherosclerosis);05418(Fluid shear stress and atherosclerosis)	K01343	EC:3.4.21.68	NA	plasminogen activator, tissue type [Source:HGNC Symbol;Acc:HGNC:9051]	protein_coding;nonsense_mediated_decay;retained_intron	DOID:0014667(disease_of_metabolism);DOID:0050013(carbohydrate_metabolism_disease);DOID:0050161(lower_respiratory_tract_disease);DOID:0050177(monogenic_disease);DOID:0050621(respiratory_system_benign_neoplasm);DOID:0050686(organ_system_cancer);DOID:0050687(cell_type_cancer);DOID:0050736(autosomal_dominant_disease);DOID:0050739(autosomal_genetic_disease);DOID:0050828(artery_disease);DOID:0060056(hy…	R-HSA-158744(crosslinked fibrin multimer:tissue plasminogen activator (two-chain):plasminogen -> crosslinked fibrin multimer:tissue plasminogen activator (two-chain) + plasmin);R-HSA-158747(crosslinked fibrin multimer:tissue plasminogen activator (one-chain) -> crosslinked fibrin multimer:tissue plasminogen activator (two-chain));R-HSA-158750(crosslinked fibrin multimer:tissue plasminogen activat…	29.0302	27.94	26.3212	6.89223	7.36471	5.98507	4.11477	2.04081	1.654e-133	4.22008e-131	up	yes
ENSG00000125968	ID1	3397	ENST00000376112;ENST00000376105	GO:0000122(negative regulation of transcription by RNA polymerase II);GO:0001525(angiogenesis);GO:0005515(protein binding);GO:0005634(nucleus);GO:0005654(nucleoplasm);GO:0005737(cytoplasm);GO:0005794(Golgi apparatus);GO:0005813(centrosome);GO:0007179(transforming growth factor beta receptor signaling pathway);GO:0007420(brain development);GO:0008022(protein C-terminus binding);GO:0010621(negative…	04015(Rap1 signaling pathway);04350(TGF-beta signaling pathway);04390(Hippo signaling pathway);04550(Signaling pathways regulating pluripotency of stem cells);04550(Signaling pathways regulating pluripotency of stem cells)	NA	NA	bHLH	inhibitor of DNA binding 1, HLH protein [Source:HGNC Symbol;Acc:HGNC:5360]	protein_coding	DOID:0050155(sensory_system_disease);DOID:0050686(organ_system_cancer);DOID:0050687(cell_type_cancer);DOID:0050828(artery_disease);DOID:0060037(developmental_disorder_of_mental_health);DOID:0060040(pervasive_developmental_disorder);DOID:0060083(immune_system_cancer);DOID:0060100(musculoskeletal_system_cancer);DOID:0060116(sensory_system_cancer);DOID:10283(prostate_cancer);DOID:10534(stomach_cance…	R-HSA-3209165(ID1 sequesters ETS2);R-HSA-8979082(Phosphorylated ETS2 binds p16INK4A promoter);R-HSA-9613460(ID1 and ID3 gene expression)	171.086	164.313	157.388	45.2285	42.8633	50.1154	3.56557	1.83413	1.81093e-133	4.58747e-131	up	yes
ENSG00000265190	ANXA8	653145,728113	ENST00000585281;ENST00000602877;ENST00000611843;ENST00000583448;ENST00000577813;ENST00000602274;ENST00000583874	GO:0005509(calcium ion binding);GO:0005515(protein binding);GO:0005544(calcium-dependent phospholipid binding);GO:0005546(phosphatidylinositol-4,5-bisphosphate binding);GO:0005547(phosphatidylinositol-3,4,5-trisphosphate binding);GO:0005829(cytosol);GO:0005886(plasma membrane);GO:0007032(endosome organization);GO:0007596(blood coagulation);GO:0007599(hemostasis);GO:0016197(endosomal transport);GO…	NA	NA	NA	NA	annexin A8 [Source:HGNC Symbol;Acc:HGNC:546]	protein_coding;retained_intron;nonsense_mediated_decay;processed_transcript	NA	NA	11.2603	10.7986	11.9557	2.30578	2.07751	2.13471	5.21857	2.38365	2.88437e-133	7.25492e-131	up	yes
ENSG00000166250	CLMP	79827	ENST00000448775;ENST00000527977;ENST00000530371;ENST00000529128	GO:0005515(protein binding);GO:0005881(cytoplasmic microtubule);GO:0005886(plasma membrane);GO:0005923(bicellular tight junction);GO:0009986(cell surface);GO:0016020(membrane);GO:0016021(integral component of membrane);GO:0030054(cell junction);GO:0048565(digestive tract development);GO:0048565(digestive tract development)	NA	NA	NA	NA	CXADR like membrane protein [Source:HGNC Symbol;Acc:HGNC:24039]	protein_coding;retained_intron;processed_transcript	NA	NA	22.3001	24.0804	20.7754	49.2288	49.2492	47.5352	0.45993	-1.12051	6.50168e-132	1.62382e-129	down	yes
ENSG00000116017	ARID3A	1820	ENST00000263620;ENST00000590749;ENST00000457152;ENST00000592216;ENST00000585895;ENST00000585733;ENST00000587532	GO:0003677(DNA binding);GO:0003682(chromatin binding);GO:0003712(transcription coregulator activity);GO:0005515(protein binding);GO:0005634(nucleus);GO:0005654(nucleoplasm);GO:0005737(cytoplasm);GO:0005829(cytosol);GO:0006355(regulation of DNA-templated transcription);GO:0006357(regulation of transcription by RNA polymerase II);GO:0042802(identical protein binding);GO:0045121(membrane raft);GO:00…	NA	NA	NA	ARID	AT-rich interaction domain 3A [Source:HGNC Symbol;Acc:HGNC:3031]	protein_coding;retained_intron;nonsense_mediated_decay;processed_transcript	DOID:0050686(organ_system_cancer);DOID:0060083(immune_system_cancer);DOID:1240(leukemia);DOID:14566(disease_of_cellular_proliferation);DOID:162(cancer);DOID:2531(hematologic_cancer);DOID:4(disease)	R-HSA-6791363(TP53 stimulates ARID3A gene expression)	2.96248	3.13381	2.95882	7.94712	7.92854	8.24049	0.375479	-1.41319	7.23277e-132	1.79378e-129	down	yes
ENSG00000163739	CXCL1	2919	ENST00000395761;ENST00000509101	GO:0005102(signaling receptor binding);GO:0005125(cytokine activity);GO:0005515(protein binding);GO:0005576(extracellular region);GO:0005615(extracellular space);GO:0006935(chemotaxis);GO:0006952(defense response);GO:0006954(inflammatory response);GO:0006955(immune response);GO:0007165(signal transduction);GO:0007186(G protein-coupled receptor signaling pathway);GO:0007399(nervous system developm…	04060(Cytokine-cytokine receptor interaction);04061(Viral protein interaction with cytokine and cytokine receptor);04062(Chemokine signaling pathway);04064(NF-kappa B signaling pathway);04621(NOD-like receptor signaling pathway);04657(IL-17 signaling pathway);04668(TNF signaling pathway);05120(Epithelial cell signaling in Helicobacter pylori infection);05134(Legionellosis);05146(Amoebiasis);05167…	NA	NA	NA	C-X-C motif chemokine ligand 1 [Source:HGNC Symbol;Acc:HGNC:4602]	protein_coding;processed_transcript	DOID:0050624(gastrointestinal_system_benign_neoplasm);DOID:0050686(organ_system_cancer);DOID:0050687(cell_type_cancer);DOID:0050828(artery_disease);DOID:0060072(benign_neoplasm);DOID:0060085(organ_system_benign_neoplasm);DOID:1002(endometritis);DOID:1005(endometrial_disease);DOID:1115(sarcoma);DOID:120(female_reproductive_organ_cancer);DOID:1287(cardiovascular_system_disease);DOID:14566(disease_o…	R-HSA-373813(Receptor CXCR2 binds ligands CXCL1 to 7);R-HSA-380073(Liganded Gi-activating GPCR acts as a GEF for Gi);R-HSA-6784160(IL10 negatively regulates extracellular inflammatory mediators);R-HSA-6798745(Exocytosis of tertiary granule lumen proteins);R-HSA-6798749(Exocytosis of specific granule lumen proteins);R-HSA-749454(The Ligand:GPCR:Gi complex dissociates);R-HSA-749456(Liganded Gi-acti…	182.366	178.637	185.92	68.1188	71.0268	72.2027	2.58779	1.37172	2.73015e-130	6.72394e-128	up	yes
ENSG00000188549	CCDC9B	388115	ENST00000397536;ENST00000558912;ENST00000382688;ENST00000557973;ENST00000560922;ENST00000559313;ENST00000558858	GO:0003723(RNA binding);GO:0003723(RNA binding)	NA	NA	NA	NA	coiled-coil domain containing 9B [Source:HGNC Symbol;Acc:HGNC:33488]	protein_coding;retained_intron;processed_transcript	NA	NA	8.49795	8.48325	8.50835	1.84874	1.763	1.5588	4.92976	2.30152	1.00408e-129	2.42242e-127	up	yes
ENSG00000138166	DUSP5	1847	ENST00000369583;ENST00000468749	GO:0000165(MAPK cascade);GO:0001706(endoderm formation);GO:0004721(phosphoprotein phosphatase activity);GO:0004722(protein serine/threonine phosphatase activity);GO:0004725(protein tyrosine phosphatase activity);GO:0005515(protein binding);GO:0005634(nucleus);GO:0005654(nucleoplasm);GO:0005737(cytoplasm);GO:0006470(protein dephosphorylation);GO:0008138(protein tyrosine/serine/threonine phosphatas…	04010(MAPK signaling pathway);04010(MAPK signaling pathway)	K04459	EC:3.1.3.16;EC:3.1.3.48	NA	dual specificity phosphatase 5 [Source:HGNC Symbol;Acc:HGNC:3071]	protein_coding;processed_transcript	DOID:14566(disease_of_cellular_proliferation);DOID:162(cancer);DOID:4(disease)	R-HSA-5675373(Nuclear DUSPs dephosphorylate MAPKs)	29.8019	30.9504	30.5681	64.8512	60.2727	61.0789	0.490435	-1.02787	7.46577e-127	1.73055e-124	down	yes
ENSG00000104312	RIPK2	8767	ENST00000220751;ENST00000522965;ENST00000518673;ENST00000517696	GO:0000165(MAPK cascade);GO:0000166(nucleotide binding);GO:0001961(positive regulation of cytokine-mediated signaling pathway);GO:0002250(adaptive immune response);GO:0002376(immune system process);GO:0002827(positive regulation of T-helper 1 type immune response);GO:0004672(protein kinase activity);GO:0004674(protein serine/threonine kinase activity);GO:0004706(JUN kinase kinase kinase activity)…	04621(NOD-like receptor signaling pathway);04722(Neurotrophin signaling pathway);05131(Shigellosis);05132(Salmonella infection);05152(Tuberculosis);05152(Tuberculosis)	K08846	EC:2.7.11.1	NA	receptor interacting serine/threonine kinase 2 [Source:HGNC Symbol;Acc:HGNC:10020]	protein_coding;nonsense_mediated_decay;retained_intron	DOID:12858(Huntington's_disease);DOID:1289(neurodegenerative_disease);DOID:331(central_nervous_system_disease);DOID:4(disease);DOID:77(gastrointestinal_system_disease);DOID:7(disease_of_anatomical_entity);DOID:8283(peritonitis);DOID:863(nervous_system_disease)	R-HSA-168184(Activated TAK1 mediates phosphorylation of the IKK Complex);R-HSA-168405(Activated NOD oligomer recruites RIP2 (RICK));R-HSA-193656(p75NTR interacts with RIP2);R-HSA-202459(Phosphorylation of Bcl10);R-HSA-450337(Activated TAK1 phosphorylates MKK4/MKK7);R-HSA-450346(activated human TAK1 phosphorylates MKK3/MKK6);R-HSA-622415(RIP2 binds NEMO);R-HSA-688136(TNFAIP3 (A20) deubiquitinates …	10.2735	10.4042	10.732	24.6469	25.1828	23.8443	0.426333	-1.22995	3.97238e-126	9.08905e-124	down	yes
ENSG00000091986	CCDC80	151887	ENST00000206423;ENST00000475181;ENST00000439685;ENST00000479368;ENST00000461431;ENST00000469554	GO:0001968(fibronectin binding);GO:0005539(glycosaminoglycan binding);GO:0005576(extracellular region);GO:0005604(basement membrane);GO:0005614(interstitial matrix);GO:0008201(heparin binding);GO:0009617(response to bacterium);GO:0010811(positive regulation of cell-substrate adhesion);GO:0016020(membrane);GO:0016021(integral component of membrane);GO:0030198(extracellular matrix organization);GO:…	NA	NA	NA	NA	coiled-coil domain containing 80 [Source:HGNC Symbol;Acc:HGNC:30649]	protein_coding;processed_transcript	NA	NA	8.57512	8.4104	8.48306	2.64705	2.66286	2.5024	3.26006	1.7049	8.83117e-126	2.00768e-123	up	yes
ENSG00000157240	FZD1	8321	ENST00000287934	GO:0001934(positive regulation of protein phosphorylation);GO:0003149(membranous septum morphogenesis);GO:0003150(muscular septum morphogenesis);GO:0003151(outflow tract morphogenesis);GO:0004888(transmembrane signaling receptor activity);GO:0004930(G protein-coupled receptor activity);GO:0005102(signaling receptor binding);GO:0005109(frizzled binding);GO:0005515(protein binding);GO:0005886(plasm…	04150(mTOR signaling pathway);04310(Wnt signaling pathway);04390(Hippo signaling pathway);04550(Signaling pathways regulating pluripotency of stem cells);04916(Melanogenesis);04934(Cushing syndrome);05010(Alzheimer disease);05022(Pathways of neurodegeneration - multiple diseases);05165(Human papillomavirus infection);05200(Pathways in cancer);05205(Proteoglycans in cancer);05217(Basal cell carcin…	NA	NA	NA	frizzled class receptor 1 [Source:HGNC Symbol;Acc:HGNC:4038]	protein_coding	DOID:0050161(lower_respiratory_tract_disease);DOID:0050686(organ_system_cancer);DOID:1192(peripheral_nervous_system_neoplasm);DOID:14566(disease_of_cellular_proliferation);DOID:1579(respiratory_system_disease);DOID:162(cancer);DOID:2621(autonomic_nervous_system_neoplasm);DOID:3082(interstitial_lung_disease);DOID:3093(nervous_system_cancer);DOID:3770(pulmonary_fibrosis);DOID:4(disease);DOID:769(ne…	R-HSA-1458875(WNT binds to FZD and LRP5/6);R-HSA-1504186(DVL recruits GSK3beta:AXIN1 to the receptor complex);R-HSA-1504188(FZD recruits DVL to the receptor complex);R-HSA-201677(Phosphorylation of LRP5/6 cytoplasmic domain by membrane-associated GSK3beta);R-HSA-201685(Beta-catenin is released from the destruction complex);R-HSA-201691(Phosphorylation of LRP5/6 cytoplasmic domain by CSNKI);R-HSA-…	7.83035	8.71093	7.77108	1.69241	1.78114	1.65368	4.74181	2.24544	1.72278e-125	3.89162e-123	up	yes
ENSG00000013810	TACC3	10460	ENST00000313288;ENST00000404054;ENST00000651817;ENST00000650779;ENST00000466077;ENST00000612220;ENST00000484651;ENST00000484264;ENST00000470808;ENST00000493975;ENST00000651472;ENST00000652770;ENST00000651251;ENST00000458173;ENST00000652002;ENST00000467746	GO:0000226(microtubule cytoskeleton organization);GO:0000922(spindle pole);GO:0005515(protein binding);GO:0005737(cytoplasm);GO:0005815(microtubule organizing center);GO:0005819(spindle);GO:0005829(cytosol);GO:0005856(cytoskeleton);GO:0007049(cell cycle);GO:0007052(mitotic spindle organization);GO:0007091(metaphase/anaphase transition of mitotic cell cycle);GO:0008283(cell population proliferatio…	03013(RNA transport);03013(RNA transport)	NA	NA	NA	transforming acidic coiled-coil containing protein 3 [Source:HGNC Symbol;Acc:HGNC:11524]	protein_coding;retained_intron;nonsense_mediated_decay;processed_transcript	NA	R-HSA-9017855(NICD3 binds to TACC3);R-HSA-9604675(NICD4 binds to TACC3)	9.60567	9.04693	9.43248	2.29006	2.37257	2.06093	4.17712	2.06251	6.13495e-125	1.37706e-122	up	yes
ENSG00000130254	SAFB2	9667	ENST00000592599;ENST00000591120;ENST00000591101;ENST00000252542;ENST00000589925;ENST00000591310;ENST00000585449;ENST00000590000;ENST00000587802;ENST00000590262;ENST00000591123	GO:0003676(nucleic acid binding);GO:0003677(DNA binding);GO:0003723(RNA binding);GO:0005515(protein binding);GO:0005634(nucleus);GO:0005654(nucleoplasm);GO:0005737(cytoplasm);GO:0006355(regulation of DNA-templated transcription);GO:0006357(regulation of transcription by RNA polymerase II);GO:0016604(nuclear body);GO:0042802(identical protein binding);GO:0043231(intracellular membrane-bounded orga…	NA	NA	NA	NA	scaffold attachment factor B2 [Source:HGNC Symbol;Acc:HGNC:21605]	retained_intron;nonsense_mediated_decay;protein_coding;processed_transcript	DOID:0050686(organ_system_cancer);DOID:14566(disease_of_cellular_proliferation);DOID:1612(breast_cancer);DOID:162(cancer);DOID:225(syndrome);DOID:4(disease);DOID:5093(thoracic_cancer)	NA	13.6168	12.1212	12.2379	28.6385	28.0096	29.091	0.442924	-1.17487	6.34101e-125	1.41436e-122	down	yes
ENSG00000162337	LRP5	4041	ENST00000294304;ENST00000529481;ENST00000528714;ENST00000529702;ENST00000529993;ENST00000528890;ENST00000533695	GO:0001702(gastrulation with mouth forming second);GO:0001944(vasculature development);GO:0002053(positive regulation of mesenchymal cell proliferation);GO:0002076(osteoblast development);GO:0005515(protein binding);GO:0005783(endoplasmic reticulum);GO:0005886(plasma membrane);GO:0006007(glucose catabolic process);GO:0006897(endocytosis);GO:0008078(mesodermal cell migration);GO:0008203(cholestero…	04150(mTOR signaling pathway);04310(Wnt signaling pathway);04928(Parathyroid hormone synthesis, secretion and action);05010(Alzheimer disease);05022(Pathways of neurodegeneration - multiple diseases);05200(Pathways in cancer);05224(Breast cancer);05225(Hepatocellular carcinoma);05226(Gastric cancer);05226(Gastric cancer)	NA	NA	NA	LDL receptor related protein 5 [Source:HGNC Symbol;Acc:HGNC:6697]	protein_coding;processed_transcript;nonsense_mediated_decay;retained_intron	DOID:0014667(disease_of_metabolism);DOID:0050013(carbohydrate_metabolism_disease);DOID:0050828(artery_disease);DOID:0060037(developmental_disorder_of_mental_health);DOID:0060038(specific_developmental_disorder);DOID:0060158(acquired_metabolic_disease);DOID:0080001(bone_disease);DOID:0080005(bone_remodeling_disease);DOID:0080011(bone_resorption_disease);DOID:1059(intellectual_disability);DOID:1076…	R-HSA-1458875(WNT binds to FZD and LRP5/6);R-HSA-1504186(DVL recruits GSK3beta:AXIN1 to the receptor complex);R-HSA-1504188(FZD recruits DVL to the receptor complex);R-HSA-201677(Phosphorylation of LRP5/6 cytoplasmic domain by membrane-associated GSK3beta);R-HSA-201685(Beta-catenin is released from the destruction complex);R-HSA-201691(Phosphorylation of LRP5/6 cytoplasmic domain by CSNKI);R-HSA-…	47.393	47.341	47.2596	19.0891	19.1342	18.4509	2.50544	1.32506	2.67947e-123	5.90232e-121	up	yes
ENSG00000051009	FHIP1B	84067	ENST00000529360;ENST00000524416;ENST00000265978;ENST00000449352;ENST00000532797	GO:0005515(protein binding);GO:0005829(cytosol);GO:0007032(endosome organization);GO:0007040(lysosome organization);GO:0008333(endosome to lysosome transport);GO:0015031(protein transport);GO:0045022(early endosome to late endosome transport);GO:0070695(FHF complex);GO:1905719(protein localization to perinuclear region of cytoplasm);GO:1905719(protein localization to perinuclear region of cytopla…	NA	NA	NA	NA	FHF complex subunit HOOK interacting protein 1B [Source:HGNC Symbol;Acc:HGNC:25378]	processed_transcript;protein_coding	NA	NA	9.25864	9.27343	9.69939	19.3549	20.4057	19.619	0.47544	-1.07266	5.58313e-123	1.22226e-120	down	yes
ENSG00000100558	PLEK2	26499	ENST00000216446;ENST00000557388;ENST00000555803;ENST00000553387;ENST00000554395;ENST00000556532	GO:0005737(cytoplasm);GO:0005856(cytoskeleton);GO:0005886(plasma membrane);GO:0016020(membrane);GO:0030036(actin cytoskeleton organization);GO:0031258(lamellipodium membrane);GO:0031346(positive regulation of cell projection organization);GO:0031532(actin cytoskeleton reorganization);GO:0032266(phosphatidylinositol-3-phosphate binding);GO:0035556(intracellular signal transduction);GO:0042995(cell…	NA	NA	NA	NA	pleckstrin 2 [Source:HGNC Symbol;Acc:HGNC:19238]	protein_coding;processed_transcript;nonsense_mediated_decay	NA	NA	27.8025	29.2804	26.0673	68.3104	65.2341	64.3828	0.420104	-1.25118	1.83758e-121	3.97378e-119	down	yes
ENSG00000120686	UFM1	51569	ENST00000239878;ENST00000437952;ENST00000379649;ENST00000494372;ENST00000464423	GO:0005515(protein binding);GO:0005634(nucleus);GO:0005737(cytoplasm);GO:0005783(endoplasmic reticulum);GO:0007420(brain development);GO:0033146(regulation of intracellular estrogen receptor signaling pathway);GO:0034976(response to endoplasmic reticulum stress);GO:0042308(negative regulation of protein import into nucleus);GO:0043066(negative regulation of apoptotic process);GO:0061709(reticulop…	NA	NA	NA	NA	ubiquitin fold modifier 1 [Source:HGNC Symbol;Acc:HGNC:20597]	protein_coding;retained_intron	NA	NA	10.2946	11.3954	10.8781	23.5653	24.1658	22.7448	0.462117	-1.11367	2.76925e-121	5.95221e-119	down	yes
ENSG00000106537	TSPAN13	27075	ENST00000262067;ENST00000466195	GO:0005246(calcium channel regulator activity);GO:0005886(plasma membrane);GO:0005887(integral component of plasma membrane);GO:0016020(membrane);GO:0016021(integral component of membrane);GO:1903169(regulation of calcium ion transmembrane transport);GO:1903169(regulation of calcium ion transmembrane transport)	NA	NA	NA	NA	tetraspanin 13 [Source:HGNC Symbol;Acc:HGNC:21643]	protein_coding;processed_transcript	DOID:14566(disease_of_cellular_proliferation);DOID:162(cancer);DOID:4(disease)	NA	2.49059	2.40445	2.69274	11.6793	12.3056	12.6302	0.207231	-2.27069	3.13713e-121	6.7023e-119	down	yes
ENSG00000099860	GADD45B	4616	ENST00000215631;ENST00000592937;ENST00000587345;ENST00000586759;ENST00000585359;ENST00000593043;ENST00000587887	GO:0005515(protein binding);GO:0005634(nucleus);GO:0005737(cytoplasm);GO:0006469(negative regulation of protein kinase activity);GO:0006915(apoptotic process);GO:0030154(cell differentiation);GO:0043065(positive regulation of apoptotic process);GO:0043410(positive regulation of MAPK cascade);GO:0046330(positive regulation of JNK cascade);GO:0051726(regulation of cell cycle);GO:1900745(positive re…	04010(MAPK signaling pathway);04064(NF-kappa B signaling pathway);04068(FoxO signaling pathway);04110(Cell cycle);04115(p53 signaling pathway);04210(Apoptosis);04218(Cellular senescence);05169(Epstein-Barr virus infection);05200(Pathways in cancer);05202(Transcriptional misregulation in cancer);05210(Colorectal cancer);05212(Pancreatic cancer);05213(Endometrial cancer);05214(Glioma);05216(Thyroid…	NA	NA	NA	growth arrest and DNA damage inducible beta [Source:HGNC Symbol;Acc:HGNC:4096]	protein_coding;retained_intron;nonsense_mediated_decay	DOID:0050686(organ_system_cancer);DOID:0060100(musculoskeletal_system_cancer);DOID:0080001(bone_disease);DOID:14566(disease_of_cellular_proliferation);DOID:162(cancer);DOID:17(musculoskeletal_system_disease);DOID:201(connective_tissue_cancer);DOID:3119(gastrointestinal_system_cancer);DOID:3342(bone_inflammation_disease);DOID:3371(chondrosarcoma);DOID:3571(liver_cancer);DOID:4(disease);DOID:684(he…	NA	11.1079	9.92963	11.2563	28.6858	30.0094	30.9404	0.360279	-1.47281	8.47117e-121	1.79898e-118	down	yes
ENSG00000066279	ASPM	259266	ENST00000367409;ENST00000294732;ENST00000680265;ENST00000367408;ENST00000680710;ENST00000680112;ENST00000679766;ENST00000681879	GO:0000922(spindle pole);GO:0001764(neuron migration);GO:0002052(positive regulation of neuroblast proliferation);GO:0005515(protein binding);GO:0005516(calmodulin binding);GO:0005634(nucleus);GO:0005737(cytoplasm);GO:0005813(centrosome);GO:0005819(spindle);GO:0005856(cytoskeleton);GO:0005874(microtubule);GO:0007010(cytoskeleton organization);GO:0007049(cell cycle);GO:0007051(spindle organization…	NA	NA	NA	NA	assembly factor for spindle microtubules [Source:HGNC Symbol;Acc:HGNC:19048]	protein_coding;retained_intron;nonsense_mediated_decay	DOID:0050177(monogenic_disease);DOID:0050686(organ_system_cancer);DOID:0050687(cell_type_cancer);DOID:0050736(autosomal_dominant_disease);DOID:0050739(autosomal_genetic_disease);DOID:0080014(chromosomal_disease);DOID:0080015(physical_disorder);DOID:10907(microcephaly);DOID:14566(disease_of_cellular_proliferation);DOID:162(cancer);DOID:171(neuroectodermal_tumor);DOID:1932(Angelman_syndrome);DOID:2…	NA	6.7587	8.46947	8.87633	1.49332	1.68224	1.47074	5.18789	2.37515	1.15278e-120	2.43353e-118	up	yes
ENSG00000071575	TRIB2	28951	ENST00000155926;ENST00000381465;ENST00000405331;ENST00000483034	GO:0004672(protein kinase activity);GO:0004860(protein kinase inhibitor activity);GO:0005515(protein binding);GO:0005524(ATP binding);GO:0005634(nucleus);GO:0005737(cytoplasm);GO:0005856(cytoskeleton);GO:0006468(protein phosphorylation);GO:0006469(negative regulation of protein kinase activity);GO:0031434(mitogen-activated protein kinase kinase binding);GO:0031625(ubiquitin protein ligase binding…	NA	NA	NA	NA	tribbles pseudokinase 2 [Source:HGNC Symbol;Acc:HGNC:30809]	protein_coding;processed_transcript	DOID:0050155(sensory_system_disease);DOID:0050687(cell_type_cancer);DOID:13141(uveitis);DOID:14566(disease_of_cellular_proliferation);DOID:1492(eye_and_adnexa_disease);DOID:162(cancer);DOID:1909(melanoma);DOID:3480(uveal_disease);DOID:4(disease);DOID:5614(eye_disease);DOID:7(disease_of_anatomical_entity);DOID:863(nervous_system_disease)	NA	27.7803	29.8503	31.2699	8.64111	8.92753	7.82488	3.50091	1.80773	2.04274e-120	4.28673e-118	up	yes
ENSG00000115548	KDM3A	55818	ENST00000491383;ENST00000441719;ENST00000470160;ENST00000409064;ENST00000312912;ENST00000462197;ENST00000485171;ENST00000452034;ENST00000466058;ENST00000463013;ENST00000488971;ENST00000409556;ENST00000427678;ENST00000498528;ENST00000483866	GO:0000118(histone deacetylase complex);GO:0000785(chromatin);GO:0001673(male germ cell nucleus);GO:0003682(chromatin binding);GO:0003712(transcription coregulator activity);GO:0005506(iron ion binding);GO:0005515(protein binding);GO:0005634(nucleus);GO:0005654(nucleoplasm);GO:0005737(cytoplasm);GO:0006325(chromatin organization);GO:0006357(regulation of transcription by RNA polymerase II);GO:000…	04714(Thermogenesis);04714(Thermogenesis)	K15601	EC:1.14.11.65	NA	lysine demethylase 3A [Source:HGNC Symbol;Acc:HGNC:20815]	retained_intron;nonsense_mediated_decay;protein_coding;processed_transcript	DOID:14566(disease_of_cellular_proliferation);DOID:162(cancer);DOID:4(disease)	R-HSA-4724284(KDM3A, KDM3B, KDM7A, PHF2:ARID5B, PHF8 demethylate MeK10-histone H3);R-HSA-5661115(KDM3A, KDM3B, KDM7A, PHF2:ARID5B, PHF8 demethylate Me2K10-histone H3);R-HSA-9024361(Expression of ABCG1 regulated by NR1H2,3);R-HSA-9024386(Oxysterol-induced binding of NR1H2,3:RXR to the ABCG1 gene)	8.5827	9.8624	9.32119	19.8463	19.1796	18.2184	0.485049	-1.0438	2.63869e-120	5.50478e-118	down	yes
ENSG00000253522	MIR3142HG	107075116	ENST00000517927	GO:0035195(miRNA-mediated gene silencing)	NA	NA	NA	NA	MIR3142 host gene [Source:HGNC Symbol;Acc:HGNC:51944]	lncRNA	NA	NA	13.7984	14.3109	14.2963	2.30763	2.49451	2.29655	5.97372	2.57863	7.59096e-120	1.56519e-117	up	yes
ENSG00000138640	FAM13A	10144	ENST00000504836;ENST00000515600;ENST00000395002;ENST00000508369;ENST00000264344;ENST00000513837;ENST00000503556;ENST00000511976;ENST00000509478;ENST00000502459;ENST00000509094;ENST00000502914;ENST00000511623;ENST00000506913;ENST00000504229;ENST00000512339;ENST00000506433;ENST00000511145;ENST00000511573;ENST00000507352;ENST00000508360	GO:0005096(GTPase activator activity);GO:0005829(cytosol);GO:0007165(signal transduction);GO:0050790(regulation of catalytic activity);GO:0051056(regulation of small GTPase mediated signal transduction);GO:0051056(regulation of small GTPase mediated signal transduction)	NA	NA	NA	NA	family with sequence similarity 13 member A [Source:HGNC Symbol;Acc:HGNC:19367]	nonsense_mediated_decay;protein_coding;retained_intron;processed_transcript	NA	R-HSA-8981637(RHOA GAPs stimulate RHOA GTPase activity);R-HSA-9013144(RAC1 GAPs stimulate RAC1 GTPase activity)	2.30409	2.6249	2.51678	6.51548	6.29219	5.97825	0.396348	-1.33516	9.52437e-120	1.94128e-117	down	yes
ENSG00000177150	FAM210A	125228	ENST00000589346;ENST00000651643;ENST00000592976;ENST00000588475;ENST00000585785;ENST00000591269;ENST00000402563	GO:0003674(molecular_function);GO:0005737(cytoplasm);GO:0005739(mitochondrion);GO:0008150(biological_process);GO:0016020(membrane);GO:0016021(integral component of membrane);GO:0016021(integral component of membrane)	NA	NA	NA	NA	family with sequence similarity 210 member A [Source:HGNC Symbol;Acc:HGNC:28346]	protein_coding;processed_transcript	NA	NA	7.91393	8.03324	7.98579	17.7337	17.7235	17.0067	0.456181	-1.13232	9.82748e-119	1.98029e-116	down	yes
ENSG00000054690	PLEKHH1	57475	ENST00000558981;ENST00000558296;ENST00000557971;ENST00000329153;ENST00000560100;ENST00000561135;ENST00000558366;ENST00000561456;ENST00000558386;ENST00000559766;ENST00000561370;ENST00000559832;ENST00000559981;ENST00000558214;ENST00000561057	GO:0005856(cytoskeleton);GO:0005856(cytoskeleton)	NA	NA	NA	NA	pleckstrin homology, MyTH4 and FERM domain containing H1 [Source:HGNC Symbol;Acc:HGNC:17733]	retained_intron;protein_coding;nonsense_mediated_decay;processed_transcript	NA	NA	1.18453	1.20888	1.16249	3.99287	3.86803	3.65745	0.308716	-1.69565	1.03814e-118	2.08009e-116	down	yes
ENSG00000137462	TLR2	7097	ENST00000260010;ENST00000645889;ENST00000646219;ENST00000642700;ENST00000643501;ENST00000646900;ENST00000642580	GO:0001530(lipopolysaccharide binding);GO:0001540(amyloid-beta binding);GO:0001666(response to hypoxia);GO:0001774(microglial cell activation);GO:0001775(cell activation);GO:0001817(regulation of cytokine production);GO:0001875(lipopolysaccharide immune receptor activity);GO:0002224(toll-like receptor signaling pathway);GO:0002237(response to molecule of bacterial origin);GO:0002376(immune system…	04145(Phagosome);04151(PI3K-Akt signaling pathway);04620(Toll-like receptor signaling pathway);05132(Salmonella infection);05134(Legionellosis);05140(Leishmaniasis);05142(Chagas disease);05144(Malaria);05145(Toxoplasmosis);05146(Amoebiasis);05152(Tuberculosis);05161(Hepatitis B);05162(Measles);05168(Herpes simplex virus 1 infection);05169(Epstein-Barr virus infection);05170(Human immunodeficiency…	NA	NA	NA	toll like receptor 2 [Source:HGNC Symbol;Acc:HGNC:11848]	protein_coding;processed_transcript	DOID:0014667(disease_of_metabolism);DOID:0050013(carbohydrate_metabolism_disease);DOID:0050117(disease_by_infectious_agent);DOID:0050136(systemic_mycosis);DOID:0050155(sensory_system_disease);DOID:0050161(lower_respiratory_tract_disease);DOID:0050177(monogenic_disease);DOID:0050338(primary_bacterial_infectious_disease);DOID:0050598(extrapulmonary_tuberculosis);DOID:0050687(cell_type_cancer);DOID:…	R-HSA-166072(MyD88 forms a complex with TIRAP:activated TLR2/4);R-HSA-166082(IRAK4 binds to the activated TLR receptor:TIRAP:MyD88 complex);R-HSA-166091(IRAK1 or IRAK2 binds to the activated IRAK4 :activated TLR:MyD88:TIRAP complex);R-HSA-166119(First phosphorylation of IRAK1 by IRAK4 bound to activated TLR:MyD88:Mal);R-HSA-166284(Second phosphorylation of IRAK1 by IRAK4 bound to activated TLR:My…	16.0649	16.362	14.6104	33.3791	32.3998	32.1303	0.480418	-1.05764	1.28845e-117	2.55278e-115	down	yes
ENSG00000117632	STMN1	3925	ENST00000357865;ENST00000465604;ENST00000399728;ENST00000426559;ENST00000513116;ENST00000455785;ENST00000485226;ENST00000446334;ENST00000374291	GO:0000281(mitotic cytokinesis);GO:0005515(protein binding);GO:0005737(cytoplasm);GO:0005829(cytosol);GO:0005856(cytoskeleton);GO:0005874(microtubule);GO:0007019(microtubule depolymerization);GO:0007052(mitotic spindle organization);GO:0007165(signal transduction);GO:0007399(nervous system development);GO:0007409(axonogenesis);GO:0009615(response to virus);GO:0015631(tubulin binding);GO:0016020(m…	04010(MAPK signaling pathway);05206(MicroRNAs in cancer);05206(MicroRNAs in cancer)	NA	NA	NA	stathmin 1 [Source:HGNC Symbol;Acc:HGNC:6510]	protein_coding;processed_transcript	DOID:0050615(respiratory_system_cancer);DOID:0050686(organ_system_cancer);DOID:0050687(cell_type_cancer);DOID:0080014(chromosomal_disease);DOID:10652(Alzheimer's_disease);DOID:120(female_reproductive_organ_cancer);DOID:1289(neurodegenerative_disease);DOID:1307(dementia);DOID:1324(lung_cancer);DOID:14250(Down_syndrome);DOID:14566(disease_of_cellular_proliferation);DOID:150(disease_of_mental_health…	R-HSA-9612445(STMN1 gene expression is stimulated by ERBB4s80)	36.6732	34.7649	35.2553	13.1876	13.4134	13.0206	2.69281	1.42911	1.94325e-117	3.82874e-115	up	yes
ENSG00000137801	THBS1	7057	ENST00000260356;ENST00000490247;ENST00000397591;ENST00000484734;ENST00000466755;ENST00000497720;ENST00000560894;ENST00000559746	GO:0001666(response to hypoxia);GO:0001786(phosphatidylserine binding);GO:0001937(negative regulation of endothelial cell proliferation);GO:0001953(negative regulation of cell-matrix adhesion);GO:0001968(fibronectin binding);GO:0002040(sprouting angiogenesis);GO:0002544(chronic inflammatory response);GO:0002581(negative regulation of antigen processing and presentation of peptide or polysaccharid…	04015(Rap1 signaling pathway);04115(p53 signaling pathway);04145(Phagosome);04151(PI3K-Akt signaling pathway);04350(TGF-beta signaling pathway);04510(Focal adhesion);04512(ECM-receptor interaction);05144(Malaria);05165(Human papillomavirus infection);05205(Proteoglycans in cancer);05206(MicroRNAs in cancer);05219(Bladder cancer);05219(Bladder cancer)	NA	NA	NA	thrombospondin 1 [Source:HGNC Symbol;Acc:HGNC:11785]	protein_coding;retained_intron	DOID:0050117(disease_by_infectious_agent);DOID:0050686(organ_system_cancer);DOID:0050687(cell_type_cancer);DOID:0050828(artery_disease);DOID:0060056(hypersensitivity_reaction_disease);DOID:0060072(benign_neoplasm);DOID:0060083(immune_system_cancer);DOID:0060084(cell_type_benign_neoplasm);DOID:0060122(integumentary_system_cancer);DOID:0070004(myeloma);DOID:0080000(muscular_disease);DOID:0080001(bo…	R-HSA-265429(THBS1 (Thrombospondin-1) binds Integrin alpha3beta1, alpha4beta1);R-HSA-2681675(Syndecan-1 binds THBS1);R-HSA-349603(Interaction of integrin alphaIIb beta 3 with THBS1 (Thrombospondin-1));R-HSA-382054(PDGF binds to extracellular matrix proteins);R-HSA-481007(Exocytosis of platelet alpha granule contents);R-HSA-5173005(B3GALTL transfers glucose to O-fucosyl-proteins);R-HSA-5173192(POF…	33.0296	37.8224	40.1881	11.365	11.8014	10.5289	3.29541	1.72046	1.40323e-116	2.73436e-114	up	yes
ENSG00000147894	C9orf72	203228	ENST00000379997;ENST00000647196;ENST00000488117;ENST00000673600;ENST00000644136;ENST00000380003;ENST00000379995;ENST00000619707	GO:0000932(P-body);GO:0001933(negative regulation of protein phosphorylation);GO:0005085(guanyl-nucleotide exchange factor activity);GO:0005515(protein binding);GO:0005576(extracellular region);GO:0005615(extracellular space);GO:0005634(nucleus);GO:0005737(cytoplasm);GO:0005764(lysosome);GO:0005768(endosome);GO:0005776(autophagosome);GO:0005829(cytosol);GO:0006897(endocytosis);GO:0006914(autophag…	04140(Autophagy - animal);05014(Amyotrophic lateral sclerosis);05022(Pathways of neurodegeneration - multiple diseases);05022(Pathways of neurodegeneration - multiple diseases)	NA	NA	NA	C9orf72-SMCR8 complex subunit [Source:HGNC Symbol;Acc:HGNC:28337]	protein_coding;processed_transcript;nonsense_mediated_decay	NA	NA	1.71872	1.885	1.97445	6.34464	5.8322	6.02068	0.306534	-1.70588	2.38257e-115	4.61737e-113	down	yes
ENSG00000114270	COL7A1	1294	ENST00000681320;ENST00000487017;ENST00000328333;ENST00000459756;ENST00000474432;ENST00000466591;ENST00000470076;ENST00000422991;ENST00000462475;ENST00000465238;ENST00000467985	GO:0004867(serine-type endopeptidase inhibitor activity);GO:0005515(protein binding);GO:0005576(extracellular region);GO:0005581(collagen trimer);GO:0005590(collagen type VII trimer);GO:0005604(basement membrane);GO:0005615(extracellular space);GO:0005788(endoplasmic reticulum lumen);GO:0007155(cell adhesion);GO:0008544(epidermis development);GO:0010466(negative regulation of peptidase activity);…	04974(Protein digestion and absorption);04974(Protein digestion and absorption)	NA	NA	NA	collagen type VII alpha 1 chain [Source:HGNC Symbol;Acc:HGNC:2214]	protein_coding;retained_intron;processed_transcript	DOID:0050687(cell_type_cancer);DOID:14566(disease_of_cellular_proliferation);DOID:162(cancer);DOID:16(integumentary_system_disease);DOID:1749(squamous_cell_carcinoma);DOID:2730(epidermolysis_bullosa);DOID:2731(vesiculobullous_skin_disease);DOID:305(carcinoma);DOID:37(skin_disease);DOID:4313(epidermolysis_bullosa_acquisita);DOID:4959(epidermolysis_bullosa_dystrophica);DOID:4(disease);DOID:7(diseas…	R-HSA-1454757(Gelatin degradation by MMP1, 2, 3, 7, 8, 9, 12, 13);R-HSA-1564120(Collagen type VII degradation by MMP1,2,3);R-HSA-1650808(Prolyl 4-hydroxylase converts collagen prolines to 4-hydroxyprolines);R-HSA-1980233(Collagen prolyl 3-hydroxylase converts 4-Hyp collagen to 3,4-Hyp collagen);R-HSA-1981104(Procollagen lysyl hydroxylases convert collagen lysines to 5-hydroxylysines);R-HSA-198112…	23.7379	24.9841	25.5795	9.35313	9.38553	8.61309	2.71652	1.44176	2.87405e-114	5.48001e-112	up	yes
ENSG00000115758	ODC1	4953,89874	ENST00000234111;ENST00000446285;ENST00000699835;ENST00000443218;ENST00000699836	GO:0001822(kidney development);GO:0003824(catalytic activity);GO:0004586(ornithine decarboxylase activity);GO:0005515(protein binding);GO:0005575(cellular_component);GO:0005737(cytoplasm);GO:0005829(cytosol);GO:0006595(polyamine metabolic process);GO:0006596(polyamine biosynthetic process);GO:0008283(cell population proliferation);GO:0008284(positive regulation of cell population proliferation);G…	00330(Arginine and proline metabolism);00480(Glutathione metabolism);01100(Metabolic pathways);01100(Metabolic pathways)	K01581	EC:4.1.1.17	NA	ornithine decarboxylase 1 [Source:HGNC Symbol;Acc:HGNC:8109]	protein_coding;nonsense_mediated_decay	DOID:0050686(organ_system_cancer);DOID:0060072(benign_neoplasm);DOID:0060084(cell_type_benign_neoplasm);DOID:1091(tooth_disease);DOID:1192(peripheral_nervous_system_neoplasm);DOID:14566(disease_of_cellular_proliferation);DOID:1483(gingival_disease);DOID:1612(breast_cancer);DOID:162(cancer);DOID:170(endocrine_gland_cancer);DOID:1793(pancreatic_cancer);DOID:2621(autonomic_nervous_system_neoplasm);D…	R-HSA-350567(Antizyme OAZ binds to Ornithine decarboxylase);R-HSA-350578(NQO1 interaction with ODC);R-HSA-350600(Antizyme inhibitor binds to OAZ and stablizes ODC complex);R-HSA-353125(26S proteosome degrades ODC holoenzyme complex);R-HSA-70692(ornithine => putrescine + CO2)	15.4547	15.6002	15.6395	29.8606	31.931	33.3864	0.4906	-1.02738	3.56978e-114	6.77017e-112	down	yes
ENSG00000169826	CSGALNACT2	55454	ENST00000374466	GO:0000139(Golgi membrane);GO:0005515(protein binding);GO:0005794(Golgi apparatus);GO:0008376(acetylgalactosaminyltransferase activity);GO:0016020(membrane);GO:0016021(integral component of membrane);GO:0016740(transferase activity);GO:0030166(proteoglycan biosynthetic process);GO:0030173(integral component of Golgi membrane);GO:0030206(chondroitin sulfate biosynthetic process);GO:0032580(Golgi c…	00532(Glycosaminoglycan biosynthesis - chondroitin sulfate / dermatan sulfate);01100(Metabolic pathways)	K00746	EC:2.4.1.174;EC:2.4.1.175	NA	chondroitin sulfate N-acetylgalactosaminyltransferase 2 [Source:HGNC Symbol;Acc:HGNC:24292]	protein_coding	NA	R-HSA-1971482(The addition of GalNAc to the terminal glucuronate residue forms chondroitin)	12.5244	14.6557	12.7673	30.4642	32.1675	30.0016	0.431243	-1.21343	6.96629e-114	1.30719e-111	down	yes
ENSG00000033178	UBA6	55236	ENST00000322244;ENST00000429659;ENST00000420827;ENST00000514261;ENST00000506571;ENST00000505673	GO:0000166(nucleotide binding);GO:0004839(ubiquitin activating enzyme activity);GO:0005515(protein binding);GO:0005524(ATP binding);GO:0005634(nucleus);GO:0005737(cytoplasm);GO:0005829(cytosol);GO:0006511(ubiquitin-dependent protein catabolic process);GO:0006974(cellular response to DNA damage stimulus);GO:0007612(learning);GO:0007626(locomotory behavior);GO:0008641(ubiquitin-like modifier activa…	04120(Ubiquitin mediated proteolysis);04120(Ubiquitin mediated proteolysis)	K10699	EC:6.2.1.45	NA	ubiquitin like modifier activating enzyme 6 [Source:HGNC Symbol;Acc:HGNC:25581]	protein_coding;retained_intron;nonsense_mediated_decay	NA	R-HSA-8852127(UBA6 conjugates ubiquitin to cytosolic E2 enzymes);R-HSA-8865050(Ub-Cys625-UBA6 adenylates ubiquitin in the cytosol);R-HSA-8865090(UBA6 adenylates ubiquitin in the cytosol);R-HSA-8865098(UBA6 conjugates ubiquitin to UBA6 in the cytosol);R-HSA-983152(Transfer of ubiquitin from E1 to E2);R-HSA-983153(E1 mediated ubiquitin activation)	7.63636	9.00205	9.01019	19.1279	19.3796	17.8105	0.455424	-1.13472	7.98729e-114	1.49089e-111	down	yes
ENSG00000055483	USP36	57602	ENST00000592231;ENST00000590546;ENST00000589254;ENST00000587783;ENST00000587379;ENST00000588130;ENST00000589424;ENST00000449938;ENST00000586066;ENST00000542802;ENST00000586531;ENST00000592275;ENST00000588086;ENST00000588365;ENST00000587010;ENST00000592907;ENST00000591942;ENST00000590312;ENST00000589225;ENST00000586896;ENST00000312010;ENST00000693020	GO:0003723(RNA binding);GO:0004197(cysteine-type endopeptidase activity);GO:0004843(cysteine-type deubiquitinase activity);GO:0005515(protein binding);GO:0005634(nucleus);GO:0005654(nucleoplasm);GO:0005730(nucleolus);GO:0005737(cytoplasm);GO:0005829(cytosol);GO:0006508(proteolysis);GO:0006511(ubiquitin-dependent protein catabolic process);GO:0007000(nucleolus organization);GO:0008233(peptidase ac…	NA	K11855	EC:3.4.19.12	NA	ubiquitin specific peptidase 36 [Source:HGNC Symbol;Acc:HGNC:20062]	protein_coding;retained_intron;nonsense_mediated_decay	DOID:14566(disease_of_cellular_proliferation);DOID:162(cancer);DOID:4(disease)	NA	5.78964	5.39225	5.38919	12.1983	11.621	11.9574	0.46318	-1.11035	4.09691e-111	7.60716e-109	down	yes
ENSG00000135924	DNAJB2	3300	ENST00000472019;ENST00000477917;ENST00000336576;ENST00000480537;ENST00000463463;ENST00000487855;ENST00000425450;ENST00000473750;ENST00000482988;ENST00000476254;ENST00000392086;ENST00000442681;ENST00000481815;ENST00000683651;ENST00000421532;ENST00000485220;ENST00000439026;ENST00000470530	GO:0000502(proteasome complex);GO:0001671(ATPase activator activity);GO:0005515(protein binding);GO:0005634(nucleus);GO:0005737(cytoplasm);GO:0005783(endoplasmic reticulum);GO:0005789(endoplasmic reticulum membrane);GO:0005829(cytosol);GO:0006986(response to unfolded protein);GO:0008285(negative regulation of cell population proliferation);GO:0016020(membrane);GO:0016234(inclusion body);GO:003030…	04141(Protein processing in endoplasmic reticulum);04141(Protein processing in endoplasmic reticulum)	NA	NA	NA	DnaJ heat shock protein family (Hsp40) member B2 [Source:HGNC Symbol;Acc:HGNC:5228]	retained_intron;protein_coding;processed_transcript	DOID:12858(Huntington's_disease);DOID:1289(neurodegenerative_disease);DOID:331(central_nervous_system_disease);DOID:4(disease);DOID:7(disease_of_anatomical_entity);DOID:863(nervous_system_disease)	NA	10.3415	9.81271	9.954	21.1851	19.9622	20.7172	0.486679	-1.03896	9.98137e-111	1.84369e-108	down	yes
ENSG00000146067	FAM193B	54540	ENST00000506955;ENST00000506432;ENST00000508298;ENST00000505241;ENST00000507587;ENST00000524677;ENST00000505569;ENST00000504130;ENST00000510429;ENST00000513282;ENST00000513502;ENST00000510163;ENST00000510479;ENST00000502403;ENST00000507212;ENST00000506879;ENST00000506064;ENST00000514747;ENST00000515394	GO:0005515(protein binding);GO:0005634(nucleus);GO:0005654(nucleoplasm);GO:0005730(nucleolus);GO:0005737(cytoplasm);GO:0016607(nuclear speck);GO:0016607(nuclear speck)	NA	NA	NA	NA	family with sequence similarity 193 member B [Source:HGNC Symbol;Acc:HGNC:25524]	nonsense_mediated_decay;protein_coding;processed_transcript;retained_intron	DOID:0050686(organ_system_cancer);DOID:0060100(musculoskeletal_system_cancer);DOID:14566(disease_of_cellular_proliferation);DOID:162(cancer);DOID:3247(rhabdomyosarcoma);DOID:4043(skeletal_muscle_cancer);DOID:4045(muscle_cancer);DOID:4(disease)	NA	11.6856	11.0671	10.6113	23.1303	22.5453	23.1385	0.484843	-1.04441	1.12434e-110	2.06605e-108	down	yes
ENSG00000165997	ARL5B	221079	ENST00000377275	GO:0000166(nucleotide binding);GO:0003924(GTPase activity);GO:0005515(protein binding);GO:0005525(GTP binding);GO:0005802(trans-Golgi network);GO:0006886(intracellular protein transport);GO:0016192(vesicle-mediated transport);GO:1903292(protein localization to Golgi membrane)	NA	NA	NA	NA	ADP ribosylation factor like GTPase 5B [Source:HGNC Symbol;Acc:HGNC:23052]	protein_coding	NA	NA	5.0154	5.91781	6.03238	14.5106	14.0463	13.5213	0.403192	-1.31046	1.8606e-110	3.40136e-108	down	yes
ENSG00000087586	AURKA	6790	ENST00000395915;ENST00000422322;ENST00000456249;ENST00000395907;ENST00000312783;ENST00000451915;ENST00000420474;ENST00000371356;ENST00000347343;ENST00000395913;ENST00000395911;ENST00000441357;ENST00000395914	GO:0000086(G2/M transition of mitotic cell cycle);GO:0000166(nucleotide binding);GO:0000212(meiotic spindle organization);GO:0000226(microtubule cytoskeleton organization);GO:0000278(mitotic cell cycle);GO:0000922(spindle pole);GO:0004672(protein kinase activity);GO:0004674(protein serine/threonine kinase activity);GO:0004712(protein serine/threonine/tyrosine kinase activity);GO:0005515(protein b…	04114(Oocyte meiosis);04914(Progesterone-mediated oocyte maturation);04914(Progesterone-mediated oocyte maturation)	K11481	EC:2.7.11.1	NA	aurora kinase A [Source:HGNC Symbol;Acc:HGNC:11393]	protein_coding	DOID:0050177(monogenic_disease);DOID:0050686(organ_system_cancer);DOID:0050687(cell_type_cancer);DOID:0050736(autosomal_dominant_disease);DOID:0050739(autosomal_genetic_disease);DOID:0060083(immune_system_cancer);DOID:0070004(myeloma);DOID:1036(chronic_leukemia);DOID:1037(lymphoblastic_leukemia);DOID:1040(chronic_lymphocytic_leukemia);DOID:11054(urinary_bladder_cancer);DOID:1115(sarcoma);DOID:119…	R-HSA-174088(Association of cell cycle proteins with the APC/C:Cdh1 complex);R-HSA-174105(Degradation of multiubiquitinated cell cycle proteins);R-HSA-174195(Ubiquitination of cell cycle proteins targeted by the APC/C:Cdh1complex);R-HSA-2574840(AJUBA facilitates AURKA autophosphorylation);R-HSA-2574845(AJUBA binds centrosome-associated AURKA);R-HSA-3000310(AURKA phosphorylates PLK1);R-HSA-3000319…	25.4337	25.3207	25.0822	7.47028	7.6543	7.84128	3.30214	1.7234	8.07049e-110	1.46031e-107	up	yes
ENSG00000167723	TRPV3	162514	ENST00000301365;ENST00000381913;ENST00000572519;ENST00000576742;ENST00000575865;ENST00000571005;ENST00000616411;ENST00000574773;ENST00000573539	GO:0005216(ion channel activity);GO:0005261(cation channel activity);GO:0005262(calcium channel activity);GO:0005515(protein binding);GO:0005886(plasma membrane);GO:0005887(integral component of plasma membrane);GO:0006811(ion transport);GO:0006816(calcium ion transport);GO:0009266(response to temperature stimulus);GO:0009408(response to heat);GO:0016020(membrane);GO:0016021(integral component of…	04750(Inflammatory mediator regulation of TRP channels);04750(Inflammatory mediator regulation of TRP channels)	NA	NA	NA	transient receptor potential cation channel subfamily V member 3 [Source:HGNC Symbol;Acc:HGNC:18084]	protein_coding;nonsense_mediated_decay;retained_intron	NA	R-HSA-3295579(TRPs transport extracellular Ca2+ to cytosol)	0.210743	0.282197	0.229177	1.75934	1.77368	1.79642	0.135496	-2.88368	1.70626e-109	3.07171e-107	down	yes
ENSG00000173402	DAG1	1605	ENST00000466701;ENST00000431960;ENST00000428779;ENST00000452060;ENST00000308775;ENST00000673708;ENST00000452317;ENST00000496474;ENST00000475424;ENST00000430636;ENST00000697271;ENST00000418588;ENST00000461987;ENST00000421560;ENST00000435508;ENST00000697270;ENST00000479935;ENST00000469139	GO:0001618(virus receptor activity);GO:0001954(positive regulation of cell-matrix adhesion);GO:0002009(morphogenesis of an epithelium);GO:0002011(morphogenesis of an epithelial sheet);GO:0002162(dystroglycan binding);GO:0003779(actin binding);GO:0005509(calcium ion binding);GO:0005515(protein binding);GO:0005576(extracellular region);GO:0005604(basement membrane);GO:0005615(extracellular space);G…	04512(ECM-receptor interaction);05410(Hypertrophic cardiomyopathy);05412(Arrhythmogenic right ventricular cardiomyopathy);05414(Dilated cardiomyopathy);05416(Viral myocarditis);05416(Viral myocarditis)	NA	NA	NA	dystroglycan 1 [Source:HGNC Symbol;Acc:HGNC:2666]	protein_coding;retained_intron;processed_transcript	DOID:0050117(disease_by_infectious_agent);DOID:0050686(organ_system_cancer);DOID:0050687(cell_type_cancer);DOID:0050700(cardiomyopathy);DOID:0060036(intrinsic_cardiomyopathy);DOID:114(heart_disease);DOID:12155(lymphocytic_choriomeningitis);DOID:1287(cardiovascular_system_disease);DOID:12930(dilated_cardiomyopathy);DOID:14566(disease_of_cellular_proliferation);DOID:162(cancer);DOID:171(neuroectode…	R-HSA-2328129(Dystroglycan binds Laminins and Dystrophin);R-HSA-2396113(Dystroglycan binds AGRN and HSPG2);R-HSA-2396395(HSPG2 (perlecan) binds alpha-dystroglycan);R-HSA-2426263(Dystroglycan binds NRXN1);R-HSA-2467716(AGRN binds Alpha-dystroglycan);R-HSA-5615556(Defective POMT2 does not transfer Man from Dol-P-Man to DAG1);R-HSA-5615604(Defective POMT1 does not transfer Man from Dol-P-Man to DAG1…	34.4301	35.677	35.0854	14.2209	15.054	14.1509	2.42235	1.27641	2.8269e-109	5.06343e-107	up	yes
ENSG00000145685	LHFPL2	10184	ENST00000380345;ENST00000512759;ENST00000502722;ENST00000515349;ENST00000503686;ENST00000510949;ENST00000515007	GO:0003674(molecular_function);GO:0005515(protein binding);GO:0005575(cellular_component);GO:0005886(plasma membrane);GO:0007338(single fertilization);GO:0008150(biological_process);GO:0016020(membrane);GO:0016021(integral component of membrane);GO:0031092(platelet alpha granule membrane);GO:0046545(development of primary female sexual characteristics);GO:0046546(development of primary male sexua…	NA	NA	NA	NA	LHFPL tetraspan subfamily member 2 [Source:HGNC Symbol;Acc:HGNC:6588]	protein_coding;processed_transcript	NA	R-HSA-481044(Surface deployment of platelet alpha granule membrane components)	7.47682	8.72291	8.31664	16.4591	16.9825	16.3761	0.492121	-1.02291	4.32571e-108	7.6324e-106	down	yes
ENSG00000138180	CEP55	55165	ENST00000371485;ENST00000496302;ENST00000445435	GO:0000281(mitotic cytokinesis);GO:0005515(protein binding);GO:0005737(cytoplasm);GO:0005813(centrosome);GO:0005814(centriole);GO:0005815(microtubule organizing center);GO:0005856(cytoskeleton);GO:0007049(cell cycle);GO:0014066(regulation of phosphatidylinositol 3-kinase signaling);GO:0016020(membrane);GO:0030496(midbody);GO:0032154(cleavage furrow);GO:0042802(identical protein binding);GO:004517…	NA	NA	NA	NA	centrosomal protein 55 [Source:HGNC Symbol;Acc:HGNC:1161]	protein_coding;processed_transcript	DOID:0050615(respiratory_system_cancer);DOID:0050686(organ_system_cancer);DOID:1324(lung_cancer);DOID:14566(disease_of_cellular_proliferation);DOID:162(cancer);DOID:3905(lung_carcinoma);DOID:4(disease)	NA	17.6952	19.3222	20.3535	4.34397	4.39499	3.71928	4.60506	2.20322	8.2692e-108	1.44467e-105	up	yes
ENSG00000114023	FAM162A	26355	ENST00000687114;ENST00000469967;ENST00000685650;ENST00000686446;ENST00000692876;ENST00000688631;ENST00000232125;ENST00000693245;ENST00000688794;ENST00000684791;ENST00000477892;ENST00000688900;ENST00000686831;ENST00000689215	GO:0005515(protein binding);GO:0005739(mitochondrion);GO:0005829(cytosol);GO:0006915(apoptotic process);GO:0006919(activation of cysteine-type endopeptidase activity involved in apoptotic process);GO:0016020(membrane);GO:0016021(integral component of membrane);GO:0031966(mitochondrial membrane);GO:0043065(positive regulation of apoptotic process);GO:0051402(neuron apoptotic process);GO:0071456(ce…	NA	NA	NA	NA	family with sequence similarity 162 member A [Source:HGNC Symbol;Acc:HGNC:17865]	processed_transcript;protein_coding;nonsense_mediated_decay;retained_intron	DOID:14566(disease_of_cellular_proliferation);DOID:162(cancer);DOID:4(disease)	NA	5.0372	4.69937	4.95276	9.579	9.77701	10.407	0.493544	-1.01875	8.9389e-107	1.55401e-104	down	yes
ENSG00000078699	CBFA2T2	9139	ENST00000342704;ENST00000344201;ENST00000492345;ENST00000471007;ENST00000375279;ENST00000543126;ENST00000359606;ENST00000491618	GO:0000122(negative regulation of transcription by RNA polymerase II);GO:0003714(transcription corepressor activity);GO:0005515(protein binding);GO:0005634(nucleus);GO:0006351(DNA-templated transcription);GO:0010976(positive regulation of neuron projection development);GO:0010977(negative regulation of neuron projection development);GO:0030855(epithelial cell differentiation);GO:0045746(negative …	NA	NA	NA	NA	CBFA2/RUNX1 partner transcriptional co-repressor 2 [Source:HGNC Symbol;Acc:HGNC:1536]	protein_coding;processed_transcript	NA	NA	5.67139	5.98085	6.00969	12.6565	11.5861	11.8609	0.489203	-1.03149	3.51667e-104	5.9674e-102	down	yes
ENSG00000183087	GAS6	2621	ENST00000327773;ENST00000610073;ENST00000480426;ENST00000608763;ENST00000476291	GO:0001764(neuron migration);GO:0001786(phosphatidylserine binding);GO:0001934(positive regulation of protein phosphorylation);GO:0001961(positive regulation of cytokine-mediated signaling pathway);GO:0003104(positive regulation of glomerular filtration);GO:0005102(signaling receptor binding);GO:0005509(calcium ion binding);GO:0005515(protein binding);GO:0005576(extracellular region);GO:0005615(e…	01521(EGFR tyrosine kinase inhibitor resistance);01521(EGFR tyrosine kinase inhibitor resistance)	NA	NA	NA	growth arrest specific 6 [Source:HGNC Symbol;Acc:HGNC:4168]	protein_coding;retained_intron;processed_transcript	DOID:0050686(organ_system_cancer);DOID:0050828(artery_disease);DOID:0060083(immune_system_cancer);DOID:1037(lymphoblastic_leukemia);DOID:1240(leukemia);DOID:1287(cardiovascular_system_disease);DOID:14566(disease_of_cellular_proliferation);DOID:162(cancer);DOID:178(vascular_disease);DOID:1936(atherosclerosis);DOID:225(syndrome);DOID:2348(arteriosclerotic_cardiovascular_disease);DOID:2349(arteriosc…	R-HSA-163809(Gamma-carboxy pro-GAS6 transport from the endoplasmic reticulum to the Golgi apparatus);R-HSA-163810(GGCX gamma-carboxylates GAS6(31-691) (pro-GAS6));R-HSA-163843(Furin cleaves pro-GAS6 to GAS6);R-HSA-202710(MERTK receptor binds ligands (Gas6 or Protein S));R-HSA-481007(Exocytosis of platelet alpha granule contents);R-HSA-8952289(FAM20C phosphorylates FAM20C substrates)	45.825	41.3135	42.6627	14.6405	14.4712	13.1012	3.07491	1.62055	1.35464e-103	2.28773e-101	up	yes
ENSG00000137831	UACA	55075	ENST00000322954;ENST00000559206;ENST00000559290;ENST00000560831;ENST00000560167;ENST00000558758;ENST00000559156;ENST00000560951;ENST00000560523;ENST00000379983;ENST00000559183;ENST00000558308;ENST00000539319	GO:0003674(molecular_function);GO:0005515(protein binding);GO:0005576(extracellular region);GO:0005634(nucleus);GO:0005654(nucleoplasm);GO:0005737(cytoplasm);GO:0005829(cytosol);GO:0005856(cytoskeleton);GO:0008150(biological_process);GO:0043280(positive regulation of cysteine-type endopeptidase activity involved in apoptotic process);GO:0070062(extracellular exosome);GO:0097190(apoptotic signalin…	NA	NA	NA	NA	uveal autoantigen with coiled-coil domains and ankyrin repeats [Source:HGNC Symbol;Acc:HGNC:15947]	protein_coding;retained_intron;processed_transcript	NA	R-HSA-6804652(UACA binds apoptosome);R-HSA-9018758(RHOH binds effectors at the plasma membrane)	13.2709	13.6856	13.851	5.28606	5.22227	5.05834	2.62146	1.39037	1.87199e-103	3.1316e-101	up	yes
ENSG00000169679	BUB1	699	ENST00000302759;ENST00000478175;ENST00000465029;ENST00000466333;ENST00000477481;ENST00000671097;ENST00000468927;ENST00000490632;ENST00000436916;ENST00000666956;ENST00000420328;ENST00000535254	GO:0000166(nucleotide binding);GO:0000775(chromosome, centromeric region);GO:0000776(kinetochore);GO:0004672(protein kinase activity);GO:0004674(protein serine/threonine kinase activity);GO:0004712(protein serine/threonine/tyrosine kinase activity);GO:0005515(protein binding);GO:0005524(ATP binding);GO:0005634(nucleus);GO:0005654(nucleoplasm);GO:0005694(chromosome);GO:0005829(cytosol);GO:0006468(…	04110(Cell cycle);04114(Oocyte meiosis);04914(Progesterone-mediated oocyte maturation);04914(Progesterone-mediated oocyte maturation)	K02178	EC:2.7.11.1	NA	BUB1 mitotic checkpoint serine/threonine kinase [Source:HGNC Symbol;Acc:HGNC:1148]	protein_coding;processed_transcript;retained_intron;nonsense_mediated_decay	DOID:0050686(organ_system_cancer);DOID:0060083(immune_system_cancer);DOID:1240(leukemia);DOID:14566(disease_of_cellular_proliferation);DOID:15(reproductive_system_disease);DOID:162(cancer);DOID:2531(hematologic_cancer);DOID:4(disease);DOID:5223(infertility);DOID:7(disease_of_anatomical_entity)	R-HSA-141409(Mad1 binds kinetochore);R-HSA-141422(MAD2 converted to an inhibitory state via interaction with Mad1);R-HSA-141431(MAD2 associates with the Mad1 kinetochore complex);R-HSA-141439(Release of activated MAD2 from kinetochores);R-HSA-1638803(Phosphorylation of cohesin by PLK1 at centromeres);R-HSA-1638821(PP2A-B56 dephosphorylates centromeric cohesin);R-HSA-2467809(ESPL1 (Separase) cleav…	13.476	13.4974	13.2328	3.89404	4.23514	3.70612	3.39715	1.76432	6.23895e-103	1.0388e-100	up	yes
ENSG00000166444	DENND2B	6764	ENST00000313726;ENST00000534278;ENST00000526155;ENST00000530438;ENST00000533020;ENST00000526757;ENST00000526099;ENST00000533471;ENST00000532162;ENST00000530991;ENST00000526126;ENST00000524513;ENST00000534127;ENST00000528527;ENST00000526062;ENST00000532871;ENST00000526701;ENST00000525169;ENST00000530338;ENST00000533016;ENST00000530959;ENST00000534665;ENST00000532734;ENST00000528452;ENST00000527540…	GO:0005085(guanyl-nucleotide exchange factor activity);GO:0005515(protein binding);GO:0005737(cytoplasm);GO:0005768(endosome);GO:0005886(plasma membrane);GO:0005938(cell cortex);GO:0016020(membrane);GO:0050790(regulation of catalytic activity);GO:0055037(recycling endosome);GO:0070374(positive regulation of ERK1 and ERK2 cascade);GO:0070374(positive regulation of ERK1 and ERK2 cascade)	NA	NA	NA	NA	DENN domain containing 2B [Source:HGNC Symbol;Acc:HGNC:11350]	protein_coding;retained_intron;nonsense_mediated_decay;processed_transcript	NA	R-HSA-8876191(RAB9 GEFs exchange GTP for GDP on RAB9);R-HSA-8876615(RAB13 GEFs exchange GTP for GDP on RAB13)	5.17105	4.93483	5.19912	1.44711	1.53949	1.39664	3.49171	1.80393	1.74423e-102	2.87717e-100	up	yes
ENSG00000261786	ENSG00000261786		ENST00000568686	NA	NA	NA	NA	NA	novel transcript	lncRNA	NA	NA	6.02173	6.44351	6.98258	1.01671	1.17901	1.01366	6.05968	2.59924	3.70716e-102	6.03093e-100	up	yes
ENSG00000007516	BAIAP3	8938	ENST00000566389;ENST00000568198;ENST00000561602;ENST00000426824;ENST00000565665;ENST00000562208;ENST00000567203;ENST00000567825;ENST00000421665;ENST00000397488;ENST00000561793;ENST00000564213;ENST00000628027;ENST00000568887;ENST00000566162;ENST00000324385	GO:0000149(SNARE binding);GO:0001956(positive regulation of neurotransmitter secretion);GO:0005509(calcium ion binding);GO:0005515(protein binding);GO:0005543(phospholipid binding);GO:0005737(cytoplasm);GO:0005768(endosome);GO:0005794(Golgi apparatus);GO:0005829(cytosol);GO:0005886(plasma membrane);GO:0006887(exocytosis);GO:0007186(G protein-coupled receptor signaling pathway);GO:0016020(membrane…	05202(Transcriptional misregulation in cancer);05202(Transcriptional misregulation in cancer)	NA	NA	NA	BAI1 associated protein 3 [Source:HGNC Symbol;Acc:HGNC:948]	retained_intron;protein_coding;processed_transcript	NA	NA	14.7475	14.3924	13.1029	28.7245	27.4842	29.012	0.495688	-1.0125	4.44918e-102	7.20502e-100	down	yes
ENSG00000264230	ANXA8L1	728113	ENST00000619162;ENST00000611655;ENST00000620353;ENST00000622769;ENST00000584982	GO:0005509(calcium ion binding);GO:0005544(calcium-dependent phospholipid binding);GO:0007032(endosome organization);GO:0016197(endosomal transport);GO:0046872(metal ion binding);GO:1900004(negative regulation of serine-type endopeptidase activity);GO:1900138(negative regulation of phospholipase A2 activity);GO:1900138(negative regulation of phospholipase A2 activity)	NA	NA	NA	NA	annexin A8 like 1 [Source:HGNC Symbol;Acc:HGNC:23334]	protein_coding;retained_intron	NA	NA	14.9774	14.1804	13.5416	2.6163	2.89047	3.00113	5.01879	2.32734	7.24508e-102	1.16794e-99	up	yes
ENSG00000010292	NCAPD2	9918	ENST00000315579;ENST00000535804;ENST00000539084;ENST00000536538;ENST00000539885;ENST00000541399;ENST00000382457;ENST00000545732;ENST00000539714;ENST00000538600;ENST00000542492;ENST00000536090;ENST00000542472	GO:0000228(nuclear chromosome);GO:0000278(mitotic cell cycle);GO:0000779(condensed chromosome, centromeric region);GO:0000793(condensed chromosome);GO:0000796(condensin complex);GO:0005515(protein binding);GO:0005634(nucleus);GO:0005654(nucleoplasm);GO:0005694(chromosome);GO:0005737(cytoplasm);GO:0005829(cytosol);GO:0007049(cell cycle);GO:0007076(mitotic chromosome condensation);GO:0010032(meioti…	NA	NA	NA	NA	non-SMC condensin I complex subunit D2 [Source:HGNC Symbol;Acc:HGNC:24305]	protein_coding;processed_transcript;nonsense_mediated_decay;retained_intron	NA	R-HSA-2514854(CDK1 phosphorylates condensin I);R-HSA-2520883(Phosphorylated condensin I promotes condensation of prometaphase chromosomes);R-HSA-2529015(Dephosphorylation of CK2-modified condensin I);R-HSA-2529020(CK2 phosphorylates condensin I subunits)	23.3926	25.3519	26.0509	8.65678	9.27302	8.34636	2.84651	1.50919	8.00637e-101	1.28482e-98	up	yes
ENSG00000085662	AKR1B1	231	ENST00000285930;ENST00000434222;ENST00000465351;ENST00000489022;ENST00000426422;ENST00000491741;ENST00000462784;ENST00000498373;ENST00000498771;ENST00000467251;ENST00000487438;ENST00000484592;ENST00000467829;ENST00000497983	GO:0001523(retinoid metabolic process);GO:0001758(retinal dehydrogenase activity);GO:0002070(epithelial cell maturation);GO:0003091(renal water homeostasis);GO:0004032(alditol:NADP+ 1-oxidoreductase activity);GO:0005515(protein binding);GO:0005615(extracellular space);GO:0005654(nucleoplasm);GO:0005737(cytoplasm);GO:0005829(cytosol);GO:0005975(carbohydrate metabolic process);GO:0006629(lipid meta…	00040(Pentose and glucuronate interconversions);00051(Fructose and mannose metabolism);00052(Galactose metabolism);00561(Glycerolipid metabolism);00790(Folate biosynthesis);01100(Metabolic pathways);01100(Metabolic pathways)	K00011	EC:1.1.1.21	NA	aldo-keto reductase family 1 member B [Source:HGNC Symbol;Acc:HGNC:381]	protein_coding;nonsense_mediated_decay;retained_intron;processed_transcript	DOID:0014667(disease_of_metabolism);DOID:0050013(carbohydrate_metabolism_disease);DOID:0050828(artery_disease);DOID:0060158(acquired_metabolic_disease);DOID:10952(nephritis);DOID:10976(membranous_glomerulonephritis);DOID:1168(familial_hyperlipidemia);DOID:1287(cardiovascular_system_disease);DOID:14566(disease_of_cellular_proliferation);DOID:162(cancer);DOID:178(vascular_disease);DOID:18(urinary_s…	R-HSA-196060(Reduction of isocaproaldehyde to 4-methylpentan-1-ol);R-HSA-5652172(AKR1B1 reduces Glc to D-sorbitol)	137.628	123.132	151.451	43.3485	42.924	38.2962	3.30911	1.72644	1.42938e-100	2.27323e-98	up	yes
ENSG00000176619	LMNB2	84823	ENST00000325327;ENST00000532465;ENST00000534495;ENST00000490554;ENST00000527409	GO:0003674(molecular_function);GO:0005515(protein binding);GO:0005634(nucleus);GO:0005652(nuclear lamina);GO:0005882(intermediate filament);GO:0008150(biological_process);GO:0031965(nuclear membrane);GO:0042802(identical protein binding);GO:0042802(identical protein binding)	04210(Apoptosis);04210(Apoptosis)	NA	NA	NA	lamin B2 [Source:HGNC Symbol;Acc:HGNC:6638]	protein_coding;processed_transcript;retained_intron	DOID:16(integumentary_system_disease);DOID:37(skin_disease);DOID:4(disease);DOID:7(disease_of_anatomical_entity);DOID:811(lipodystrophy)	NA	53.0237	51.1376	53.2637	20.4083	20.941	18.9342	2.61141	1.38483	6.32013e-100	9.96192e-98	up	yes
ENSG00000145287	PLAC8	51316,29124	ENST00000311507;ENST00000509973;ENST00000426923;ENST00000515389;ENST00000505406;ENST00000411416	GO:0003682(chromatin binding);GO:0005576(extracellular region);GO:0006366(transcription by RNA polymerase II);GO:0008284(positive regulation of cell population proliferation);GO:0009409(response to cold);GO:0035578(azurophil granule lumen);GO:0040015(negative regulation of multicellular organism growth);GO:0042742(defense response to bacterium);GO:0043066(negative regulation of apoptotic process)…	NA	NA	NA	NA	placenta associated 8 [Source:HGNC Symbol;Acc:HGNC:19254]	protein_coding;processed_transcript	NA	R-HSA-6798751(Exocytosis of azurophil granule lumen proteins)	13.9199	14.2965	14.0534	3.35756	3.84408	3.79843	3.84268	1.94211	2.77765e-99	4.35882e-97	up	yes
ENSG00000198018	ENTPD7	57089	ENST00000370489;ENST00000472998	GO:0003924(GTPase activity);GO:0004382(GDP phosphatase activity);GO:0005794(Golgi apparatus);GO:0006254(CTP catabolic process);GO:0006256(UDP catabolic process);GO:0009134(nucleoside diphosphate catabolic process);GO:0016020(membrane);GO:0016021(integral component of membrane);GO:0016787(hydrolase activity);GO:0017110(nucleoside diphosphate phosphatase activity);GO:0017111(ribonucleoside triphosp…	NA	NA	NA	NA	ectonucleoside triphosphate diphosphohydrolase 7 [Source:HGNC Symbol;Acc:HGNC:19745]	protein_coding;nonsense_mediated_decay	NA	R-HSA-8851494(NTPDase7 hydrolyzes nucleoside triphosphates)	1.90305	1.99577	1.97425	5.00086	4.92692	4.91118	0.395787	-1.3372	1.8716e-98	2.89853e-96	down	yes
ENSG00000184557	SOCS3	9021	ENST00000330871	GO:0001784(phosphotyrosine residue binding);GO:0001932(regulation of protein phosphorylation);GO:0004860(protein kinase inhibitor activity);GO:0005515(protein binding);GO:0005829(cytosol);GO:0005942(phosphatidylinositol 3-kinase complex);GO:0007165(signal transduction);GO:0007259(receptor signaling pathway via JAK-STAT);GO:0009968(negative regulation of signal transduction);GO:0016567(protein ubi…	04120(Ubiquitin mediated proteolysis);04380(Osteoclast differentiation);04630(JAK-STAT signaling pathway);04668(TNF signaling pathway);04910(Insulin signaling pathway);04917(Prolactin signaling pathway);04920(Adipocytokine signaling pathway);04930(Type II diabetes mellitus);04931(Insulin resistance);04932(Non-alcoholic fatty liver disease);04935(Growth hormone synthesis, secretion and action);051…	NA	NA	NA	suppressor of cytokine signaling 3 [Source:HGNC Symbol;Acc:HGNC:19391]	protein_coding	DOID:0014667(disease_of_metabolism);DOID:0050013(carbohydrate_metabolism_disease);DOID:0050117(disease_by_infectious_agent);DOID:0050155(sensory_system_disease);DOID:0050338(primary_bacterial_infectious_disease);DOID:0050589(inflammatory_bowel_disease);DOID:0050615(respiratory_system_cancer);DOID:0050686(organ_system_cancer);DOID:0050687(cell_type_cancer);DOID:0050828(artery_disease);DOID:0060056…	R-HSA-1112602(Tyrosine phosphorylation of STAT1, STAT3 by IL6 receptor);R-HSA-1112755(SOCS3 binds IL6ST);R-HSA-1168809(SOCS binding to GHR);R-HSA-1168813(SOCS binding to JAK2);R-HSA-2586555(JAK2 Autophosphorylates in Response to Leptin);R-HSA-2672302(Phosphorylated LEPR Binds SOCS3);R-HSA-6790041(Expression of STAT3-upregulated cytosolic proteins);R-HSA-873918(Transphosphorylation of JAK1);R-HSA-…	7.31843	6.51256	7.09578	18.3742	18.4545	18.0288	0.381475	-1.39034	7.20885e-98	1.10676e-95	down	yes
ENSG00000103187	COTL1	23406	ENST00000564057;ENST00000262428;ENST00000564662;ENST00000567278;ENST00000567786;ENST00000561707	GO:0003779(actin binding);GO:0005515(protein binding);GO:0005576(extracellular region);GO:0005634(nucleus);GO:0005737(cytoplasm);GO:0005829(cytosol);GO:0005856(cytoskeleton);GO:0005884(actin filament);GO:0005886(plasma membrane);GO:0008150(biological_process);GO:0019899(enzyme binding);GO:0030833(regulation of actin filament polymerization);GO:0030864(cortical actin cytoskeleton);GO:0034774(secre…	NA	NA	NA	NA	coactosin like F-actin binding protein 1 [Source:HGNC Symbol;Acc:HGNC:18304]	protein_coding;retained_intron;processed_transcript	NA	R-HSA-6798748(Exocytosis of secretory granule lumen proteins);R-HSA-6800434(Exocytosis of ficolin-rich granule lumen proteins)	29.6408	29.0262	29.1447	9.14563	9.90426	11.0616	2.91622	1.5441	2.28963e-97	3.50008e-95	up	yes
ENSG00000179119	SPTY2D1	144108	ENST00000336349;ENST00000536336;ENST00000543776	GO:0001042(RNA polymerase I core binding);GO:0003677(DNA binding);GO:0005634(nucleus);GO:0005654(nucleoplasm);GO:0005730(nucleolus);GO:0006334(nucleosome assembly);GO:0006355(regulation of DNA-templated transcription);GO:0010847(obsolete regulation of chromatin assembly);GO:0031507(heterochromatin formation);GO:0042393(histone binding);GO:0043486(histone exchange);GO:0140713(histone chaperone act…	NA	NA	NA	NA	SPT2 chromatin protein domain containing 1 [Source:HGNC Symbol;Acc:HGNC:26818]	protein_coding;retained_intron;processed_transcript	NA	NA	5.97131	6.7903	6.40925	13.0925	13.6434	13.1834	0.48024	-1.05817	5.66615e-97	8.58761e-95	down	yes
ENSG00000113615	SEC24A	10802	ENST00000398844;ENST00000322887;ENST00000513123	GO:0000149(SNARE binding);GO:0005515(protein binding);GO:0005737(cytoplasm);GO:0005783(endoplasmic reticulum);GO:0005789(endoplasmic reticulum membrane);GO:0005829(cytosol);GO:0006886(intracellular protein transport);GO:0006888(endoplasmic reticulum to Golgi vesicle-mediated transport);GO:0008270(zinc ion binding);GO:0012507(ER to Golgi transport vesicle membrane);GO:0015031(protein transport);GO…	04141(Protein processing in endoplasmic reticulum);05130(Pathogenic Escherichia coli infection);05130(Pathogenic Escherichia coli infection)	NA	NA	NA	SEC24 homolog A, COPII coat complex component [Source:HGNC Symbol;Acc:HGNC:10703]	protein_coding	NA	R-HSA-1655825(SREBP1A,1C,2:SCAP binds CopII Coat Complex);R-HSA-1655834(SREBP1A,1C,2:SCAP translocates to the Golgi);R-HSA-203973(Vesicle budding);R-HSA-203979(Coat Assembly);R-HSA-204008(SEC31:SEC13 and v-SNARE recruitment);R-HSA-2130731(Formation of COPII vesicle);R-HSA-2213243(Fusion of COPII vesicle with Golgi complex);R-HSA-5694409(Nucleotide exchange on RAB1);R-HSA-5694415(SEC24A,B:SEC23A b…	10.5918	12.4581	11.6247	24.5874	24.0874	22.3535	0.488181	-1.03451	1.34065e-96	2.01467e-94	down	yes
ENSG00000143321	HDGF	3068	ENST00000357325;ENST00000477306;ENST00000469145;ENST00000495212;ENST00000482651;ENST00000465180;ENST00000471377;ENST00000368209;ENST00000368206	GO:0000122(negative regulation of transcription by RNA polymerase II);GO:0000166(nucleotide binding);GO:0000978(RNA polymerase II cis-regulatory region sequence-specific DNA binding);GO:0001222(transcription corepressor binding);GO:0001227(DNA-binding transcription repressor activity, RNA polymerase II-specific);GO:0003677(DNA binding);GO:0003690(double-stranded DNA binding);GO:0003712(transcript…	NA	NA	NA	NA	heparin binding growth factor [Source:HGNC Symbol;Acc:HGNC:4856]	protein_coding;processed_transcript	DOID:0050686(organ_system_cancer);DOID:0050687(cell_type_cancer);DOID:1115(sarcoma);DOID:14566(disease_of_cellular_proliferation);DOID:162(cancer);DOID:170(endocrine_gland_cancer);DOID:1749(squamous_cell_carcinoma);DOID:1793(pancreatic_cancer);DOID:305(carcinoma);DOID:3119(gastrointestinal_system_cancer);DOID:3571(liver_cancer);DOID:3587(pancreatic_ductal_carcinoma);DOID:4606(bile_duct_cancer);DO…	R-HSA-1791112(Expression of HDGF)	165.036	161.016	165.669	76.3476	77.4161	75.406	2.14566	1.10142	1.95857e-96	2.93083e-94	up	yes
ENSG00000165304	MELK	9833	ENST00000298048;ENST00000536329;ENST00000543751;ENST00000487398;ENST00000541717;ENST00000495529;ENST00000489766;ENST00000536860;ENST00000545008;ENST00000626154;ENST00000536987;ENST00000480021;ENST00000625974	GO:0000086(G2/M transition of mitotic cell cycle);GO:0000166(nucleotide binding);GO:0004672(protein kinase activity);GO:0004674(protein serine/threonine kinase activity);GO:0004712(protein serine/threonine/tyrosine kinase activity);GO:0004713(protein tyrosine kinase activity);GO:0004715(non-membrane spanning protein tyrosine kinase activity);GO:0005509(calcium ion binding);GO:0005515(protein bind…	NA	K08799	EC:2.7.11.1	NA	maternal embryonic leucine zipper kinase [Source:HGNC Symbol;Acc:HGNC:16870]	protein_coding;processed_transcript;nonsense_mediated_decay;retained_intron	DOID:14566(disease_of_cellular_proliferation);DOID:162(cancer);DOID:4(disease)	NA	17.1654	16.6875	17.4765	4.62335	4.81111	4.80374	3.60504	1.85002	4.59927e-96	6.85349e-94	up	yes
ENSG00000237649	KIFC1	3833	ENST00000428849;ENST00000494554;ENST00000450504;ENST00000486695	GO:0000070(mitotic sister chromatid segregation);GO:0000166(nucleotide binding);GO:0003777(microtubule motor activity);GO:0005524(ATP binding);GO:0005634(nucleus);GO:0005737(cytoplasm);GO:0005768(endosome);GO:0005769(early endosome);GO:0005815(microtubule organizing center);GO:0005819(spindle);GO:0005856(cytoskeleton);GO:0005871(kinesin complex);GO:0005874(microtubule);GO:0007018(microtubule-base…	NA	NA	NA	NA	kinesin family member C1 [Source:HGNC Symbol;Acc:HGNC:6389]	protein_coding;retained_intron	DOID:0014667(disease_of_metabolism);DOID:0050013(carbohydrate_metabolism_disease);DOID:0060158(acquired_metabolic_disease);DOID:14566(disease_of_cellular_proliferation);DOID:162(cancer);DOID:4194(glucose_metabolism_disease);DOID:4(disease);DOID:9351(diabetes_mellitus)	R-HSA-6811423(Retrograde vesicle is tethered at the ER by the NRZ complex and t-SNAREs);R-HSA-6811426(Retrograde COPI vesicles bind kinesin and microtubules);R-HSA-983259(Kinesins move along microtubules consuming ATP);R-HSA-983266(Kinesins bind microtubules);R-HSA-990478(Kinesin-14 is a dimer)	21.5435	21.8434	21.9351	6.0523	6.83699	6.72772	3.32987	1.73546	3.67995e-95	5.41533e-93	up	yes
ENSG00000011405	PIK3C2A	5286	ENST00000691414;ENST00000265970;ENST00000531428;ENST00000533645;ENST00000503729;ENST00000532035	GO:0000166(nucleotide binding);GO:0005524(ATP binding);GO:0005634(nucleus);GO:0005654(nucleoplasm);GO:0005737(cytoplasm);GO:0005794(Golgi apparatus);GO:0005802(trans-Golgi network);GO:0005829(cytosol);GO:0005886(plasma membrane);GO:0005942(phosphatidylinositol 3-kinase complex);GO:0006629(lipid metabolic process);GO:0006661(phosphatidylinositol biosynthetic process);GO:0006887(exocytosis);GO:0006…	00562(Inositol phosphate metabolism);01100(Metabolic pathways);04070(Phosphatidylinositol signaling system);05132(Salmonella infection);05132(Salmonella infection)	K00923	EC:2.7.1.154	NA	phosphatidylinositol-4-phosphate 3-kinase catalytic subunit type 2 alpha [Source:HGNC Symbol;Acc:HGNC:8971]	protein_coding;processed_transcript;nonsense_mediated_decay	DOID:0050686(organ_system_cancer);DOID:0060083(immune_system_cancer);DOID:1240(leukemia);DOID:14566(disease_of_cellular_proliferation);DOID:162(cancer);DOID:2531(hematologic_cancer);DOID:3119(gastrointestinal_system_cancer);DOID:3571(liver_cancer);DOID:4(disease);DOID:684(hepatocellular_carcinoma);DOID:686(liver_carcinoma)	R-HSA-1675928(PI4P is phosphorylated to PI(3,4)P2 by PIK3C2A/G at the Golgi membrane);R-HSA-1675939(PI is phosphorylated to PI3P by PIK3C2A/3 at the early endosome membrane);R-HSA-1675961(PI is phosphorylated to PI3P by PIK3C2A/3 at the Golgi membrane);R-HSA-1676024(PI is phosphorylated to PI3P by PIK3C2A/3 at the late endosome membrane);R-HSA-1676109(PI4P is phosphorylated to PI(3,4)P2 by PI3K3C…	5.82376	7.28688	6.98992	14.9445	15.2942	14.5377	0.44891	-1.1555	7.62887e-95	1.11341e-92	down	yes
ENSG00000250771	ENSG00000250771		ENST00000602666;ENST00000507055	NA	NA	NA	NA	NA	toll-like receptor 2 pseudogene	processed_transcript;transcribed_unprocessed_pseudogene	NA	NA	0.216783	0.328511	0.248421	3.67385	3.33496	3.40658	0.076206	-3.71395	9.65546e-95	1.40341e-92	down	yes
ENSG00000107679	PLEKHA1	59338	ENST00000481451;ENST00000368990;ENST00000368989;ENST00000368988;ENST00000392799;ENST00000494222;ENST00000463663;ENST00000433307	GO:0001553(luteinization);GO:0005515(protein binding);GO:0005634(nucleus);GO:0005654(nucleoplasm);GO:0005737(cytoplasm);GO:0005829(cytosol);GO:0005886(plasma membrane);GO:0007283(spermatogenesis);GO:0008209(androgen metabolic process);GO:0008210(estrogen metabolic process);GO:0008289(lipid binding);GO:0008585(female gonad development);GO:0009791(post-embryonic development);GO:0014065(phosphatidyl…	NA	NA	NA	NA	pleckstrin homology domain containing A1 [Source:HGNC Symbol;Acc:HGNC:14335]	retained_intron;protein_coding;processed_transcript	DOID:0050155(sensory_system_disease);DOID:10871(age_related_macular_degeneration);DOID:1492(eye_and_adnexa_disease);DOID:2007(degeneration_of_macula_and_posterior_pole);DOID:4448(macular_degeneration);DOID:4(disease);DOID:5614(eye_disease);DOID:5679(retinal_disease);DOID:7(disease_of_anatomical_entity);DOID:8466(retinal_degeneration);DOID:863(nervous_system_disease)	R-HSA-8870332(PTPN13:PLEKHA1,2 bind PI(3,4)P2)	2.46707	3.03182	2.77804	6.56455	6.43207	6.24909	0.430067	-1.21737	1.36212e-94	1.96373e-92	down	yes
ENSG00000108854	SMURF2	64750	ENST00000262435;ENST00000580072;ENST00000585301;ENST00000580246;ENST00000578386;ENST00000582081;ENST00000578200	GO:0000122(negative regulation of transcription by RNA polymerase II);GO:0000151(ubiquitin ligase complex);GO:0000209(protein polyubiquitination);GO:0004842(ubiquitin-protein transferase activity);GO:0005515(protein binding);GO:0005634(nucleus);GO:0005654(nucleoplasm);GO:0005737(cytoplasm);GO:0005829(cytosol);GO:0005886(plasma membrane);GO:0006511(ubiquitin-dependent protein catabolic process);GO…	04120(Ubiquitin mediated proteolysis);04144(Endocytosis);04340(Hedgehog signaling pathway);04350(TGF-beta signaling pathway);04350(TGF-beta signaling pathway)	K04678	EC:2.3.2.26	NA	SMAD specific E3 ubiquitin protein ligase 2 [Source:HGNC Symbol;Acc:HGNC:16809]	protein_coding;retained_intron;nonsense_mediated_decay;processed_transcript	DOID:0050687(cell_type_cancer);DOID:0080001(bone_disease);DOID:14566(disease_of_cellular_proliferation);DOID:162(cancer);DOID:1749(squamous_cell_carcinoma);DOID:17(musculoskeletal_system_disease);DOID:2994(germ_cell_cancer);DOID:305(carcinoma);DOID:331(central_nervous_system_disease);DOID:3342(bone_inflammation_disease);DOID:4766(embryoma);DOID:480(movement_disease);DOID:4(disease);DOID:678(progr…	R-HSA-173542(SMURF2 ubiquitinates SMAD2);R-HSA-178208(SMAD7 binds to SMURF2);R-HSA-178218(SMAD7:SMURF complex binds to phosphorylated TGFBR1);R-HSA-201445(Ubiquitin-dependent degradation controls basal levels of R-Smad1/5/8);R-HSA-201821(I-Smad binds to type I receptor, preventing Smad1/5/8 from being activated);R-HSA-2167876(SMAD7:SMURF2 complex translocates to the cytosol);R-HSA-2169050(SMURFs/…	23.1257	25.4301	25.6581	9.14181	9.46466	8.54799	2.73303	1.4505	3.05826e-93	4.30402e-91	up	yes
ENSG00000128578	STRIP2	57464	ENST00000249344;ENST00000435494;ENST00000465033	GO:0003674(molecular_function);GO:0005737(cytoplasm);GO:0005829(cytosol);GO:0007010(cytoskeleton organization);GO:0008360(regulation of cell shape);GO:0016477(cell migration);GO:0016477(cell migration)	NA	NA	NA	NA	striatin interacting protein 2 [Source:HGNC Symbol;Acc:HGNC:22209]	protein_coding;retained_intron	NA	NA	7.25656	7.75136	6.92692	14.5362	15.0043	14.6382	0.496503	-1.01013	3.42412e-93	4.78096e-91	down	yes
ENSG00000135245	HILPDA	29923	ENST00000257696;ENST00000481454;ENST00000435296	GO:0001819(positive regulation of cytokine production);GO:0005102(signaling receptor binding);GO:0005515(protein binding);GO:0005576(extracellular region);GO:0005615(extracellular space);GO:0005654(nucleoplasm);GO:0005811(lipid droplet);GO:0005829(cytosol);GO:0008284(positive regulation of cell population proliferation);GO:0009986(cell surface);GO:0010884(positive regulation of lipid storage);GO:…	NA	NA	NA	NA	hypoxia inducible lipid droplet associated [Source:HGNC Symbol;Acc:HGNC:28859]	protein_coding;processed_transcript	DOID:0050686(organ_system_cancer);DOID:0050687(cell_type_cancer);DOID:120(female_reproductive_organ_cancer);DOID:14566(disease_of_cellular_proliferation);DOID:162(cancer);DOID:193(reproductive_organ_cancer);DOID:2151(malignant_ovarian_surface_epithelial_stromal_neoplasm);DOID:2152(ovary_epithelial_cancer);DOID:2394(ovarian_cancer);DOID:299(adenocarcinoma);DOID:305(carcinoma);DOID:3713(ovary_adeno…	R-HSA-8858270(HILPDA binds lipid droplets)	25.5381	28.1166	20.4711	69.9355	67.8898	69.9627	0.356737	-1.48707	3.59201e-93	4.99571e-91	down	yes
ENSG00000131669	NINJ1	4814	ENST00000375446;ENST00000489274;ENST00000461162;ENST00000470314;ENST00000490564	GO:0001525(angiogenesis);GO:0001530(lipopolysaccharide binding);GO:0002232(leukocyte chemotaxis involved in inflammatory response);GO:0005515(protein binding);GO:0005576(extracellular region);GO:0005886(plasma membrane);GO:0006954(inflammatory response);GO:0007155(cell adhesion);GO:0007399(nervous system development);GO:0012501(programmed cell death);GO:0016020(membrane);GO:0016021(integral compo…	NA	NA	NA	NA	ninjurin 1 [Source:HGNC Symbol;Acc:HGNC:7824]	protein_coding;processed_transcript	DOID:0050117(disease_by_infectious_agent);DOID:0050338(primary_bacterial_infectious_disease);DOID:1024(leprosy);DOID:104(bacterial_infectious_disease);DOID:4(disease)	NA	23.4715	21.6088	21.229	44.0053	43.2537	45.4718	0.499577	-1.00122	4.28757e-93	5.9398e-91	down	yes
ENSG00000138772	ANXA3	306	ENST00000264908;ENST00000505805;ENST00000503570;ENST00000512884;ENST00000514171;ENST00000503776;ENST00000510502;ENST00000508214	GO:0004859(phospholipase inhibitor activity);GO:0005509(calcium ion binding);GO:0005544(calcium-dependent phospholipid binding);GO:0005737(cytoplasm);GO:0005886(plasma membrane);GO:0006909(phagocytosis);GO:0010595(positive regulation of endothelial cell migration);GO:0016020(membrane);GO:0019834(phospholipase A2 inhibitor activity);GO:0021766(hippocampus development);GO:0030424(axon);GO:0030425(d…	NA	NA	NA	NA	annexin A3 [Source:HGNC Symbol;Acc:HGNC:541]	protein_coding;retained_intron	DOID:14566(disease_of_cellular_proliferation);DOID:162(cancer);DOID:4(disease)	NA	11.8697	12.0838	13.1565	3.19646	3.0006	2.6431	4.19788	2.06966	4.59537e-92	6.24425e-90	up	yes
ENSG00000125772	GPCPD1	56261	ENST00000481038;ENST00000379019;ENST00000481690;ENST00000418646;ENST00000633552;ENST00000462080;ENST00000473797	GO:0005737(cytoplasm);GO:0005829(cytosol);GO:0006629(lipid metabolic process);GO:0007519(skeletal muscle tissue development);GO:0008081(phosphoric diester hydrolase activity);GO:0016787(hydrolase activity);GO:0030246(carbohydrate binding);GO:0046475(glycerophospholipid catabolic process);GO:0047389(glycerophosphocholine phosphodiesterase activity);GO:2001070(starch binding);GO:2001070(starch bind…	00564(Glycerophospholipid metabolism);05231(Choline metabolism in cancer);05231(Choline metabolism in cancer)	K18695	EC:3.1.4.2	NA	glycerophosphocholine phosphodiesterase 1 [Source:HGNC Symbol;Acc:HGNC:26957]	retained_intron;protein_coding;nonsense_mediated_decay;processed_transcript	NA	R-HSA-1483107(GPETA is hydrolyzed to ETA and G3P by GPCPD1);R-HSA-1483116(GPCho is hydrolyzed to Cho and G3P by GPCPD1)	3.05369	3.41223	2.47158	10.4151	9.16756	10.2877	0.29921	-1.74077	1.846e-91	2.47986e-89	down	yes
ENSG00000033867	SLC4A7	9497	ENST00000425128;ENST00000295736;ENST00000454389;ENST00000437266;ENST00000419036;ENST00000437179;ENST00000465487;ENST00000491211;ENST00000445684;ENST00000475120;ENST00000428005;ENST00000428179;ENST00000457377;ENST00000455077;ENST00000440156;ENST00000428386	GO:0005452(solute:inorganic anion antiporter activity);GO:0005515(protein binding);GO:0005886(plasma membrane);GO:0006811(ion transport);GO:0006814(sodium ion transport);GO:0006820(anion transport);GO:0008509(anion transmembrane transporter activity);GO:0008510(sodium:bicarbonate symporter activity);GO:0015293(symporter activity);GO:0015698(inorganic anion transport);GO:0015701(bicarbonate transp…	NA	NA	NA	NA	solute carrier family 4 member 7 [Source:HGNC Symbol;Acc:HGNC:11033]	protein_coding;nonsense_mediated_decay;retained_intron	DOID:0050177(monogenic_disease);DOID:0050737(autosomal_recessive_disease);DOID:0050739(autosomal_genetic_disease);DOID:1485(cystic_fibrosis);DOID:4(disease);DOID:630(genetic_disease)	R-HSA-425483(SLC4A5,7,9 cotransport Na+ with 3HCO3-);R-HSA-9017507(RHOJ binds effectors at the plasma membrane);R-HSA-9018746(RHOQ binds effectors at the plasma membrane);R-HSA-9018758(RHOH binds effectors at the plasma membrane);R-HSA-9693125(RHOF binds effectors at the plasma membrane);R-HSA-9693198(RHOD binds effectors at the plasma membrane)	4.22369	5.2905	4.97422	11.9655	12.0552	10.837	0.415645	-1.26658	2.03151e-91	2.71877e-89	down	yes
ENSG00000112299	VNN1	8876	ENST00000367928	GO:0002526(acute inflammatory response);GO:0002544(chronic inflammatory response);GO:0005576(extracellular region);GO:0005886(plasma membrane);GO:0006807(nitrogen compound metabolic process);GO:0006954(inflammatory response);GO:0006979(response to oxidative stress);GO:0015939(pantothenate metabolic process);GO:0016020(membrane);GO:0016021(integral component of membrane);GO:0016787(hydrolase activ…	00770(Pantothenate and CoA biosynthesis)	K08069	EC:3.5.1.92	NA	vanin 1 [Source:HGNC Symbol;Acc:HGNC:12705]	protein_coding	DOID:0014667(disease_of_metabolism);DOID:0050013(carbohydrate_metabolism_disease);DOID:0050117(disease_by_infectious_agent);DOID:0050828(artery_disease);DOID:0060158(acquired_metabolic_disease);DOID:10763(hypertension);DOID:12365(malaria);DOID:1287(cardiovascular_system_disease);DOID:1398(parasitic_infectious_disease);DOID:178(vascular_disease);DOID:2789(parasitic_protozoa_infectious_disease);DOI…	R-HSA-6798739(Exocytosis of azurophil granule membrane proteins);R-HSA-8938300(Vanin hydrolyses pantetheine to PanK, 2AET);R-HSA-8940388(GPLD1 hydrolyses GPI-anchors from proteins)	15.8257	17.1306	18.0023	5.012	4.62207	4.67649	3.56091	1.83224	2.24369e-91	2.99145e-89	up	yes
ENSG00000169604	ANTXR1	84168	ENST00000303714;ENST00000681816;ENST00000409829;ENST00000482235;ENST00000481119;ENST00000463335;ENST00000681568;ENST00000679548;ENST00000497197;ENST00000409349;ENST00000681059	GO:0001568(blood vessel development);GO:0004888(transmembrane signaling receptor activity);GO:0005515(protein binding);GO:0005518(collagen binding);GO:0005886(plasma membrane);GO:0009897(external side of plasma membrane);GO:0009986(cell surface);GO:0010008(endosome membrane);GO:0016020(membrane);GO:0016021(integral component of membrane);GO:0022414(reproductive process);GO:0031258(lamellipodium m…	04621(NOD-like receptor signaling pathway);04621(NOD-like receptor signaling pathway)	NA	NA	NA	ANTXR cell adhesion molecule 1 [Source:HGNC Symbol;Acc:HGNC:21014]	protein_coding;retained_intron;processed_transcript	NA	R-HSA-5210909(ANTXR1-bound pagA(197-794) forms oligomers);R-HSA-5210921(pagA binds ANTXR1);R-HSA-5210923(cya and lef bind to pagA(197-794):ANTXR1 oligomer);R-HSA-5210935(Furin cleaves ANTXR1-bound pagA to yield pagA(197-794));R-HSA-5210944(Endocytosis of cya:lef:(pagA(197-794):ANTXR1 oligomer) (plasma membrane to endosome membrane));R-HSA-5210947(pagA(197-794):ANTRX1 oligomer transports cya and l…	4.05258	4.54501	4.36794	1.36239	1.24091	1.24918	3.36551	1.75083	1.00081e-90	1.32439e-88	up	yes
ENSG00000115170	ACVR1	90	ENST00000683514;ENST00000424669;ENST00000684567;ENST00000263640;ENST00000682300;ENST00000683820;ENST00000684104;ENST00000681995;ENST00000487456;ENST00000434821;ENST00000539637;ENST00000684348;ENST00000682690;ENST00000683487;ENST00000409283;ENST00000673324;ENST00000683404;ENST00000412025;ENST00000413751;ENST00000672582;ENST00000682025	GO:0000166(nucleotide binding);GO:0001569(branching involved in blood vessel morphogenesis);GO:0001655(urogenital system development);GO:0001701(in utero embryonic development);GO:0001702(gastrulation with mouth forming second);GO:0001707(mesoderm formation);GO:0001755(neural crest cell migration);GO:0002526(acute inflammatory response);GO:0003143(embryonic heart tube morphogenesis);GO:0003181(at…	04060(Cytokine-cytokine receptor interaction);04350(TGF-beta signaling pathway);04550(Signaling pathways regulating pluripotency of stem cells);05418(Fluid shear stress and atherosclerosis);05418(Fluid shear stress and atherosclerosis)	K04675	EC:2.7.11.30	NA	activin A receptor type 1 [Source:HGNC Symbol;Acc:HGNC:171]	retained_intron;protein_coding;processed_transcript;nonsense_mediated_decay	DOID:0050161(lower_respiratory_tract_disease);DOID:0060056(hypersensitivity_reaction_disease);DOID:0080000(muscular_disease);DOID:0080014(chromosomal_disease);DOID:114(heart_disease);DOID:11612(polycystic_ovary_syndrome);DOID:1176(bronchial_disease);DOID:1205(hypersensitivity_reaction_type_I_disease);DOID:1287(cardiovascular_system_disease);DOID:13374(fibrodysplasia_ossificans_progressiva);DOID:1…	NA	3.19709	3.62619	3.3436	7.6082	7.23328	7.20873	0.461078	-1.11692	1.4216e-90	1.86729e-88	down	yes
ENSG00000119280	C1orf198	84886	ENST00000366663;ENST00000523410;ENST00000519360;ENST00000521263;ENST00000522201;ENST00000470540	GO:0005737(cytoplasm);GO:0005829(cytosol);GO:0005829(cytosol)	NA	NA	NA	NA	chromosome 1 open reading frame 198 [Source:HGNC Symbol;Acc:HGNC:25900]	protein_coding;retained_intron	NA	NA	4.44806	4.79407	4.72021	10.2565	10.1439	10.1943	0.456363	-1.13175	1.7319e-90	2.25816e-88	down	yes
ENSG00000135046	ANXA1	301	ENST00000257497;ENST00000489109;ENST00000491192;ENST00000468639;ENST00000456643;ENST00000376911;ENST00000495713;ENST00000415424	GO:0001533(cornified envelope);GO:0001780(neutrophil homeostasis);GO:0001891(phagocytic cup);GO:0002250(adaptive immune response);GO:0002376(immune system process);GO:0002548(monocyte chemotaxis);GO:0002685(regulation of leukocyte migration);GO:0004859(phospholipase inhibitor activity);GO:0005102(signaling receptor binding);GO:0005509(calcium ion binding);GO:0005515(protein binding);GO:0005543(ph…	NA	NA	NA	NA	annexin A1 [Source:HGNC Symbol;Acc:HGNC:533]	protein_coding;processed_transcript	DOID:0050161(lower_respiratory_tract_disease);DOID:0050686(organ_system_cancer);DOID:0050687(cell_type_cancer);DOID:0050828(artery_disease);DOID:0080001(bone_disease);DOID:10127(cerebral_artery_occlusion);DOID:10534(stomach_cancer);DOID:10579(leukodystrophy);DOID:10588(adrenoleukodystrophy);DOID:11054(urinary_bladder_cancer);DOID:1287(cardiovascular_system_disease);DOID:1443(cerebral_degeneration…	R-HSA-379048(Liganded Gq/11-activating GPCRs act as GEFs for Gq/11);R-HSA-380073(Liganded Gi-activating GPCR acts as a GEF for Gi);R-HSA-391913(FPR2 binds FPR2 ligands);R-HSA-444476(FPRL2 receptor binds a wide range of ligands);R-HSA-5263628(CAV3:TRIM72:DYSF binds ANXAs);R-HSA-6785895(Expression of IL4, IL13-upregulated extracellular proteins);R-HSA-749448(Liganded Gq-activating GPCRs bind inacti…	103.882	102.95	103.264	48.436	46.8839	46.8876	2.18059	1.12472	2.43826e-90	3.1675e-88	up	yes
ENSG00000057704	TMCC3	57458	ENST00000261226;ENST00000551457;ENST00000552239	GO:0005515(protein binding);GO:0005783(endoplasmic reticulum);GO:0005789(endoplasmic reticulum membrane);GO:0012505(endomembrane system);GO:0016020(membrane);GO:0016021(integral component of membrane);GO:0042802(identical protein binding);GO:0071889(14-3-3 protein binding);GO:0071889(14-3-3 protein binding)	NA	NA	NA	NA	transmembrane and coiled-coil domain family 3 [Source:HGNC Symbol;Acc:HGNC:29199]	protein_coding;processed_transcript	NA	NA	4.59544	4.6063	4.32446	10.9461	9.90541	10.2367	0.43509	-1.20061	2.60159e-90	3.35511e-88	down	yes
ENSG00000184203	PPP1R2	5504	ENST00000618156;ENST00000413183;ENST00000462906;ENST00000418939;ENST00000460437;ENST00000438848	GO:0004864(protein phosphatase inhibitor activity);GO:0004865(protein serine/threonine phosphatase inhibitor activity);GO:0005515(protein binding);GO:0005975(carbohydrate metabolic process);GO:0005977(glycogen metabolic process);GO:0006091(generation of precursor metabolites and energy);GO:0009966(regulation of signal transduction);GO:0043086(negative regulation of catalytic activity);GO:0043666(…	NA	NA	NA	NA	protein phosphatase 1 regulatory inhibitor subunit 2 [Source:HGNC Symbol;Acc:HGNC:9288]	protein_coding;nonsense_mediated_decay;retained_intron	DOID:114(heart_disease);DOID:1287(cardiovascular_system_disease);DOID:4(disease);DOID:6000(congestive_heart_failure);DOID:7(disease_of_anatomical_entity)	NA	6.87181	7.71283	7.61178	14.7775	16.256	15.0953	0.481183	-1.05534	3.43983e-90	4.42006e-88	down	yes
ENSG00000105656	ELL	8178	ENST00000262809;ENST00000594635;ENST00000596915;ENST00000608165;ENST00000596124;ENST00000610152	GO:0000791(euchromatin);GO:0000987(cis-regulatory region sequence-specific DNA binding);GO:0001701(in utero embryonic development);GO:0005515(protein binding);GO:0005634(nucleus);GO:0005654(nucleoplasm);GO:0005829(cytosol);GO:0006366(transcription by RNA polymerase II);GO:0006368(transcription elongation by RNA polymerase II promoter);GO:0008023(transcription elongation factor complex);GO:0015030…	NA	NA	NA	NA	elongation factor for RNA polymerase II [Source:HGNC Symbol;Acc:HGNC:23114]	protein_coding;nonsense_mediated_decay;retained_intron	DOID:0050686(organ_system_cancer);DOID:0060083(immune_system_cancer);DOID:1240(leukemia);DOID:14566(disease_of_cellular_proliferation);DOID:162(cancer);DOID:2531(hematologic_cancer);DOID:4(disease)	R-HSA-112379(Recruitment of elongation factors to form elongation complex);R-HSA-112381(Hyperphosphorylation (Ser2) of RNA Pol II CTD by P-TEFb complex);R-HSA-112385(Addition of nucleotides leads to transcript elongation);R-HSA-112392(Resumption of elongation after recovery from pausing);R-HSA-112395(Abortive termination of elongation after arrest);R-HSA-112396(Separation of elongating transcript…	7.47143	7.92707	8.15531	16.5437	15.5696	15.736	0.492251	-1.02253	5.15818e-90	6.60415e-88	down	yes
ENSG00000123416	TUBA1B	10376	ENST00000336023;ENST00000547765;ENST00000551324;ENST00000332858;ENST00000552984;ENST00000547476;ENST00000550367	GO:0000166(nucleotide binding);GO:0000226(microtubule cytoskeleton organization);GO:0000278(mitotic cell cycle);GO:0003725(double-stranded RNA binding);GO:0005198(structural molecule activity);GO:0005200(structural constituent of cytoskeleton);GO:0005515(protein binding);GO:0005525(GTP binding);GO:0005737(cytoplasm);GO:0005856(cytoskeleton);GO:0005874(microtubule);GO:0005881(cytoplasmic microtubu…	04145(Phagosome);04210(Apoptosis);04530(Tight junction);04540(Gap junction);05010(Alzheimer disease);05012(Parkinson disease);05014(Amyotrophic lateral sclerosis);05016(Huntington disease);05020(Prion disease);05022(Pathways of neurodegeneration - multiple diseases);05130(Pathogenic Escherichia coli infection);05132(Salmonella infection);05132(Salmonella infection)	NA	NA	NA	tubulin alpha 1b [Source:HGNC Symbol;Acc:HGNC:18809]	protein_coding;nonsense_mediated_decay;retained_intron	DOID:10579(leukodystrophy);DOID:12217(Lewy_body_dementia);DOID:1443(cerebral_degeneration);DOID:14566(disease_of_cellular_proliferation);DOID:150(disease_of_mental_health);DOID:1561(cognitive_disorder);DOID:162(cancer);DOID:2468(psychotic_disorder);DOID:331(central_nervous_system_disease);DOID:4(disease);DOID:5419(schizophrenia);DOID:7(disease_of_anatomical_entity);DOID:863(nervous_system_disease…	R-HSA-1638803(Phosphorylation of cohesin by PLK1 at centromeres);R-HSA-1638821(PP2A-B56 dephosphorylates centromeric cohesin);R-HSA-190520(Association of Golgi transport vesicles with microtubules);R-HSA-190877(Insertion of connexons into the plasma membrane resulting in the formation of hemi-channels);R-HSA-191737(Docking of connexons into junctional, double-membrane spanning channels);R-HSA-221…	296.773	284.417	286.339	129.236	131.866	122.449	2.26183	1.17749	5.21171e-90	6.64868e-88	up	yes
ENSG00000165029	ABCA1	19	ENST00000374736;ENST00000678995;ENST00000374733;ENST00000423487;ENST00000494467	GO:0000166(nucleotide binding);GO:0002790(peptide secretion);GO:0005102(signaling receptor binding);GO:0005319(lipid transporter activity);GO:0005515(protein binding);GO:0005524(ATP binding);GO:0005548(phospholipid transporter activity);GO:0005768(endosome);GO:0005789(endoplasmic reticulum membrane);GO:0005794(Golgi apparatus);GO:0005886(plasma membrane);GO:0005887(integral component of plasma me…	02010(ABC transporters);04975(Fat digestion and absorption);04979(Cholesterol metabolism);04979(Cholesterol metabolism)	NA	NA	NA	ATP binding cassette subfamily A member 1 [Source:HGNC Symbol;Acc:HGNC:29]	protein_coding;processed_transcript	DOID:0014667(disease_of_metabolism);DOID:0050828(artery_disease);DOID:0060158(acquired_metabolic_disease);DOID:10652(Alzheimer's_disease);DOID:10763(hypertension);DOID:114(heart_disease);DOID:1184(nephrotic_syndrome);DOID:1287(cardiovascular_system_disease);DOID:1289(neurodegenerative_disease);DOID:13042(persistent_fetal_circulation_syndrome);DOID:1307(dementia);DOID:1387(hypolipoproteinemia);DOI…	R-HSA-1989765(Expression of ABCA1);R-HSA-216723(4xPALM-C-p-2S-ABCA1 tetramer transports CHOL from transport vesicle membrane to plasma membrane);R-HSA-216727(4xPALM-C-p-2S-ABCA1 tetramer binds APOA1);R-HSA-216757(4xPALM-C-p-2S-ABCA1 tetramer transports PL from transport vesicle membrane to plasma membrane);R-HSA-5682084(ZDHCC8 transfers PALM from PALM-CoA to ABCA1 tetramer);R-HSA-5682101(PKA phos…	5.04533	6.466	5.75371	13.699	13.1327	12.6483	0.43731	-1.19327	6.35819e-90	8.0822e-88	down	yes
ENSG00000169252	ADRB2	154	ENST00000305988	GO:0001540(amyloid-beta binding);GO:0001993(regulation of systemic arterial blood pressure by norepinephrine-epinephrine);GO:0002024(diet induced thermogenesis);GO:0002025(norepinephrine-epinephrine-mediated vasodilation involved in regulation of systemic arterial blood pressure);GO:0002028(regulation of sodium ion transport);GO:0002032(desensitization of G protein-coupled receptor signaling path…	04020(Calcium signaling pathway);04022(cGMP-PKG signaling pathway);04024(cAMP signaling pathway);04080(Neuroactive ligand-receptor interaction);04261(Adrenergic signaling in cardiomyocytes);04923(Regulation of lipolysis in adipocytes);04924(Renin secretion);04970(Salivary secretion)	NA	NA	NA	adrenoceptor beta 2 [Source:HGNC Symbol;Acc:HGNC:286]	protein_coding	DOID:0014667(disease_of_metabolism);DOID:0050013(carbohydrate_metabolism_disease);DOID:0050117(disease_by_infectious_agent);DOID:0050155(sensory_system_disease);DOID:0050161(lower_respiratory_tract_disease);DOID:0050177(monogenic_disease);DOID:0050615(respiratory_system_cancer);DOID:0050686(organ_system_cancer);DOID:0050700(cardiomyopathy);DOID:0050737(autosomal_recessive_disease);DOID:0050739(au…	R-HSA-379044(Liganded Gs-activating GPCR acts as a GEF for Gs);R-HSA-390674(ADRB1 bind ADR,NAd);R-HSA-5696968(USP20, USP33 deubiquitinate ADRB2);R-HSA-744886(The Ligand:GPCR:Gs complex dissociates);R-HSA-744887(Liganded Gs-activating GPCRs bind inactive heterotrimeric Gs);R-HSA-8851797(ADRB2 in ADRB2:GRK complex is phosphorylated);R-HSA-8852167(ADRB2:Catecholamine binds ARRB1, ARRB2);R-HSA-886626…	19.3739	20.4716	20.3716	4.26013	4.26112	3.4474	5.03123	2.33091	7.16326e-90	9.04075e-88	up	yes
ENSG00000143390	RFX5	5993	ENST00000290524;ENST00000479681;ENST00000392746;ENST00000437327;ENST00000452671;ENST00000412774;ENST00000450506;ENST00000368870;ENST00000430227;ENST00000494217;ENST00000475144;ENST00000435314;ENST00000478564;ENST00000444392;ENST00000436271;ENST00000458484;ENST00000422595;ENST00000421986;ENST00000469513;ENST00000452456	GO:0000122(negative regulation of transcription by RNA polymerase II);GO:0000785(chromatin);GO:0000977(RNA polymerase II transcription regulatory region sequence-specific DNA binding);GO:0000978(RNA polymerase II cis-regulatory region sequence-specific DNA binding);GO:0000981(DNA-binding transcription factor activity, RNA polymerase II-specific);GO:0001228(DNA-binding transcription activator acti…	04612(Antigen processing and presentation);05152(Tuberculosis);05340(Primary immunodeficiency);05340(Primary immunodeficiency)	NA	NA	RFX	regulatory factor X5 [Source:HGNC Symbol;Acc:HGNC:9986]	protein_coding;retained_intron;nonsense_mediated_decay;processed_transcript	DOID:225(syndrome);DOID:4(disease)	NA	8.86573	9.01882	9.68428	1.66846	2.05927	2.09285	4.73644	2.2438	1.05332e-89	1.32468e-87	up	yes
ENSG00000116133	DHCR24	1718	ENST00000371269;ENST00000535035;ENST00000648728;ENST00000649769;ENST00000648712;ENST00000436604;ENST00000647585;ENST00000650362;ENST00000648641;ENST00000647912;ENST00000648182	GO:0000139(Golgi membrane);GO:0000246(delta24(24-1) sterol reductase activity);GO:0005515(protein binding);GO:0005634(nucleus);GO:0005737(cytoplasm);GO:0005783(endoplasmic reticulum);GO:0005789(endoplasmic reticulum membrane);GO:0005794(Golgi apparatus);GO:0005829(cytosol);GO:0005856(cytoskeleton);GO:0006629(lipid metabolic process);GO:0006694(steroid biosynthetic process);GO:0006695(cholesterol …	00100(Steroid biosynthesis);01100(Metabolic pathways);01100(Metabolic pathways)	K09828	EC:1.3.1.72	NA	24-dehydrocholesterol reductase [Source:HGNC Symbol;Acc:HGNC:2859]	protein_coding;nonsense_mediated_decay;processed_transcript	DOID:0050686(organ_system_cancer);DOID:0050687(cell_type_cancer);DOID:10652(Alzheimer's_disease);DOID:1192(peripheral_nervous_system_neoplasm);DOID:1289(neurodegenerative_disease);DOID:1307(dementia);DOID:14566(disease_of_cellular_proliferation);DOID:150(disease_of_mental_health);DOID:1561(cognitive_disorder);DOID:162(cancer);DOID:170(endocrine_gland_cancer);DOID:1909(melanoma);DOID:2621(autonomi…	R-HSA-196417(Reduction of desmosterol to cholesterol);R-HSA-6807064(DHCR24 reduces ZYMOL to ZYMSTNL);R-HSA-9755937(DHCR24 reduces LAN to 24,25-dhLAN)	36.1985	37.2837	37.2519	12.4934	12.8069	10.4414	3.09818	1.63142	8.88586e-89	1.10964e-86	up	yes
ENSG00000113645	WWC1	23286	ENST00000265293;ENST00000521089;ENST00000393895;ENST00000517425;ENST00000524228;ENST00000518334;ENST00000518204;ENST00000519659;ENST00000624315;ENST00000524038;ENST00000522140;ENST00000523043;ENST00000521391;ENST00000517646;ENST00000519859;ENST00000524093	GO:0000122(negative regulation of transcription by RNA polymerase II);GO:0003713(transcription coactivator activity);GO:0005515(protein binding);GO:0005634(nucleus);GO:0005737(cytoplasm);GO:0005829(cytosol);GO:0005886(plasma membrane);GO:0006355(regulation of DNA-templated transcription);GO:0016020(membrane);GO:0016477(cell migration);GO:0019900(kinase binding);GO:0030010(establishment of cell po…	04390(Hippo signaling pathway);04392(Hippo signaling pathway - multiple species);04392(Hippo signaling pathway - multiple species)	NA	NA	NA	WW and C2 domain containing 1 [Source:HGNC Symbol;Acc:HGNC:29435]	protein_coding;processed_transcript;retained_intron;TEC	DOID:0050686(organ_system_cancer);DOID:0060083(immune_system_cancer);DOID:1037(lymphoblastic_leukemia);DOID:10652(Alzheimer's_disease);DOID:1240(leukemia);DOID:1289(neurodegenerative_disease);DOID:1307(dementia);DOID:14566(disease_of_cellular_proliferation);DOID:150(disease_of_mental_health);DOID:1561(cognitive_disorder);DOID:162(cancer);DOID:2531(hematologic_cancer);DOID:331(central_nervous_syst…	R-HSA-2038398(KIBRA (WWC1) binds LATS proteins);R-HSA-9021478(WWC1 (Kibra) gene expression is stimulated by NOTCH3)	6.83984	7.08673	7.4649	1.91174	2.17978	1.80285	3.62913	1.85962	9.5855e-89	1.19281e-86	up	yes
ENSG00000228716	DHFR	1719	ENST00000439211;ENST00000513314;ENST00000511032;ENST00000508282;ENST00000505337;ENST00000513048;ENST00000504396	GO:0000900(mRNA regulatory element binding translation repressor activity);GO:0003723(RNA binding);GO:0003729(mRNA binding);GO:0004146(dihydrofolate reductase activity);GO:0005515(protein binding);GO:0005542(folic acid binding);GO:0005737(cytoplasm);GO:0005739(mitochondrion);GO:0005829(cytosol);GO:0006545(glycine biosynthetic process);GO:0006729(tetrahydrobiopterin biosynthetic process);GO:000673…	00670(One carbon pool by folate);00790(Folate biosynthesis);01100(Metabolic pathways);01240(Biosynthesis of cofactors);01523(Antifolate resistance);01523(Antifolate resistance)	K00287	EC:1.5.1.3	NA	dihydrofolate reductase [Source:HGNC Symbol;Acc:HGNC:2861]	protein_coding;retained_intron;processed_transcript	DOID:0050686(organ_system_cancer);DOID:0060037(developmental_disorder_of_mental_health);DOID:0060040(pervasive_developmental_disorder);DOID:0060041(autism_spectrum_disorder);DOID:0060083(immune_system_cancer);DOID:0060100(musculoskeletal_system_cancer);DOID:1037(lymphoblastic_leukemia);DOID:1240(leukemia);DOID:12849(autistic_disorder);DOID:13382(megaloblastic_anemia);DOID:14566(disease_of_cellula…	R-HSA-1497794(Salvage - BH2 is reduced to BH4 by DHFR);R-HSA-8961874(DHFR gene expression is stimulated by E2F1);R-HSA-9709098(DHFR dimer reduces FOLA to DHF);R-HSA-9709109(DHFR dimer binds DHFR inhibitors)	8.77172	9.30973	10.4438	1.93675	2.0132	1.64013	5.10283	2.3513	2.12825e-87	2.61171e-85	up	yes
ENSG00000136859	ANGPTL2	23452	ENST00000373425;ENST00000373417;ENST00000491991;ENST00000470194	GO:0005102(signaling receptor binding);GO:0005515(protein binding);GO:0005576(extracellular region);GO:0005615(extracellular space);GO:0007267(cell-cell signaling);GO:0062023(collagen-containing extracellular matrix);GO:0070062(extracellular exosome);GO:0070062(extracellular exosome)	NA	NA	NA	NA	angiopoietin like 2 [Source:HGNC Symbol;Acc:HGNC:490]	protein_coding;processed_transcript	DOID:14566(disease_of_cellular_proliferation);DOID:162(cancer);DOID:4(disease)	NA	30.3137	27.7959	30.8483	9.55227	9.16286	8.33244	3.28894	1.71762	6.79043e-87	8.24735e-85	up	yes
ENSG00000100714	MTHFD1	4522	ENST00000652509;ENST00000697166;ENST00000555252;ENST00000651891;ENST00000545908;ENST00000697177;ENST00000650853;ENST00000652179;ENST00000697170;ENST00000652337;ENST00000556771;ENST00000554677;ENST00000697175;ENST00000553405;ENST00000555858;ENST00000553391;ENST00000557370;ENST00000556284;ENST00000697172;ENST00000554353;ENST00000697171;ENST00000697167;ENST00000697174;ENST00000557539;ENST00000697173…	GO:0000105(histidine biosynthetic process);GO:0000166(nucleotide binding);GO:0001780(neutrophil homeostasis);GO:0001843(neural tube closure);GO:0003824(catalytic activity);GO:0004329(formate-tetrahydrofolate ligase activity);GO:0004477(methenyltetrahydrofolate cyclohydrolase activity);GO:0004486(methylenetetrahydrofolate dehydrogenase [NAD(P)+] activity);GO:0004487(methylenetetrahydrofolate dehyd…	00670(One carbon pool by folate);01100(Metabolic pathways);01240(Biosynthesis of cofactors);01240(Biosynthesis of cofactors)	K00288	EC:1.5.1.5;EC:3.5.4.9;EC:6.3.4.3	NA	methylenetetrahydrofolate dehydrogenase, cyclohydrolase and formyltetrahydrofolate synthetase 1 [Source:HGNC Symbol;Acc:HGNC:7432]	protein_coding;retained_intron;processed_transcript;nonsense_mediated_decay	DOID:0014667(disease_of_metabolism);DOID:0050567(orofacial_cleft);DOID:0050686(organ_system_cancer);DOID:0060083(immune_system_cancer);DOID:0060158(acquired_metabolic_disease);DOID:0080015(physical_disorder);DOID:10652(Alzheimer's_disease);DOID:1089(tethered_spinal_cord_syndrome);DOID:114(heart_disease);DOID:1240(leukemia);DOID:1287(cardiovascular_system_disease);DOID:1289(neurodegenerative_disea…	R-HSA-200644(5,10-methyleneTHF polyglutamate + NADP+ <=> 5,10-methenylTHF polyglutamate + NADPH + H+);R-HSA-200661(MTHFD1 dimer transforms 10-formyl-THFPG to 5,10-methenyl-THFPG);R-HSA-200711(MTHFD1 dimer ligates HCOOH to THFPG to form 10-formyl-THFPG);R-HSA-200718(MTHFD1 dimer dehydrogenates 5,10-methenyl-THFPG to 5,10-methylene-THFPG);R-HSA-200740(5,10-methenylTHF polyglutamate + H2O <=> 10-for…	5.07999	4.84301	5.36059	1.65395	1.75109	1.77066	2.95295	1.56216	2.09009e-86	2.52126e-84	up	yes
ENSG00000187840	EIF4EBP1	1978	ENST00000338825;ENST00000520657	GO:0000082(G1/S transition of mitotic cell cycle);GO:0005515(protein binding);GO:0005737(cytoplasm);GO:0005829(cytosol);GO:0006417(regulation of translation);GO:0008190(eukaryotic initiation factor 4E binding);GO:0017148(negative regulation of translation);GO:0030371(translation repressor activity);GO:0031929(TOR signaling);GO:0045931(positive regulation of mitotic cell cycle);GO:0045947(negative…	01521(EGFR tyrosine kinase inhibitor resistance);03013(RNA transport);04012(ErbB signaling pathway);04066(HIF-1 signaling pathway);04150(mTOR signaling pathway);04151(PI3K-Akt signaling pathway);04152(AMPK signaling pathway);04211(Longevity regulating pathway);04218(Cellular senescence);04910(Insulin signaling pathway);05163(Human cytomegalovirus infection);05165(Human papillomavirus infection);0…	NA	NA	NA	eukaryotic translation initiation factor 4E binding protein 1 [Source:HGNC Symbol;Acc:HGNC:3288]	protein_coding;processed_transcript	DOID:0050615(respiratory_system_cancer);DOID:0050686(organ_system_cancer);DOID:0050687(cell_type_cancer);DOID:0060083(immune_system_cancer);DOID:120(female_reproductive_organ_cancer);DOID:1240(leukemia);DOID:1324(lung_cancer);DOID:14566(disease_of_cellular_proliferation);DOID:162(cancer);DOID:1749(squamous_cell_carcinoma);DOID:1909(melanoma);DOID:193(reproductive_organ_cancer);DOID:2151(malignant…	R-HSA-165692(Phosphorylation of 4E-BP1 by activated mTORC1);R-HSA-165708(Dissociation of phosphorylated 4EBP1 from eIF4E);R-HSA-72622(Release of eIF4E from the inactive eIF4E:4E-BP complex )	64.2078	61.0968	55.3468	121.362	126.954	136.034	0.470018	-1.08921	6.5463e-86	7.8434e-84	down	yes
ENSG00000136542	GALNT5	11227	ENST00000259056;ENST00000461704;ENST00000463418	GO:0000139(Golgi membrane);GO:0004653(polypeptide N-acetylgalactosaminyltransferase activity);GO:0005575(cellular_component);GO:0005794(Golgi apparatus);GO:0006024(glycosaminoglycan biosynthetic process);GO:0006486(protein glycosylation);GO:0006493(protein O-linked glycosylation);GO:0016020(membrane);GO:0016021(integral component of membrane);GO:0016266(O-glycan processing);GO:0016740(transferase…	00512(Mucin type O-glycan biosynthesis);00514(Other types of O-glycan biosynthesis);01100(Metabolic pathways);01100(Metabolic pathways)	K00710	EC:2.4.1.41	NA	polypeptide N-acetylgalactosaminyltransferase 5 [Source:HGNC Symbol;Acc:HGNC:4127]	protein_coding;processed_transcript	NA	R-HSA-913675(GALNTs transfer GalNAc to Mucins to form Tn antigens)	3.044	2.95486	3.0347	0.64063	0.594797	0.530972	5.11411	2.35448	1.91206e-85	2.27554e-83	up	yes
ENSG00000075624	ACTB	60,728378	ENST00000645576;ENST00000473257;ENST00000674681;ENST00000642480;ENST00000432588;ENST00000676397;ENST00000493945;ENST00000477812;ENST00000414620;ENST00000417101;ENST00000464611;ENST00000646584;ENST00000443528;ENST00000480301;ENST00000675515;ENST00000646664;ENST00000462494;ENST00000425660;ENST00000647275	GO:0000079(regulation of cyclin-dependent protein serine/threonine kinase activity);GO:0000166(nucleotide binding);GO:0000776(kinetochore);GO:0000785(chromatin);GO:0000786(nucleosome);GO:0001738(morphogenesis of a polarized epithelium);GO:0001895(retina homeostasis);GO:0005200(structural constituent of cytoskeleton);GO:0005515(protein binding);GO:0005524(ATP binding);GO:0005615(extracellular spac…	04015(Rap1 signaling pathway);04145(Phagosome);04210(Apoptosis);04390(Hippo signaling pathway);04510(Focal adhesion);04520(Adherens junction);04530(Tight junction);04611(Platelet activation);04670(Leukocyte transendothelial migration);04714(Thermogenesis);04810(Regulation of actin cytoskeleton);04919(Thyroid hormone signaling pathway);04921(Oxytocin signaling pathway);04971(Gastric acid secretion…	NA	NA	NA	actin beta [Source:HGNC Symbol;Acc:HGNC:132]	protein_coding;retained_intron;processed_transcript;nonsense_mediated_decay	DOID:14566(disease_of_cellular_proliferation);DOID:150(disease_of_mental_health);DOID:1561(cognitive_disorder);DOID:162(cancer);DOID:2468(psychotic_disorder);DOID:331(central_nervous_system_disease);DOID:480(movement_disease);DOID:4(disease);DOID:5419(schizophrenia);DOID:543(dystonia);DOID:7(disease_of_anatomical_entity);DOID:863(nervous_system_disease);DOID:936(brain_disease)	R-HSA-1861595(Extension of pseudopodia by myosin-X in a PI3K dependent manner);R-HSA-190519(Internalization of gap junction plaques);R-HSA-190829(Lysosomal degradation of gap junction plaques);R-HSA-196017(Dynamin is recruited to the gap junction plaque);R-HSA-196026(Dab2 is recruited to the junctional plaques);R-HSA-2029466((WASPs, WAVE):G-actin:ARP2/3 binds F-actin);R-HSA-2029473(Branching and …	611.085	580.803	598.277	289.561	296.658	292.579	2.03706	1.02649	2.01457e-85	2.38952e-83	up	yes
ENSG00000162407	PLPP3	8613	ENST00000371250;ENST00000476206;ENST00000472957;ENST00000459962	GO:0000139(Golgi membrane);GO:0001568(blood vessel development);GO:0001702(gastrulation with mouth forming second);GO:0001933(negative regulation of protein phosphorylation);GO:0005178(integrin binding);GO:0005515(protein binding);GO:0005783(endoplasmic reticulum);GO:0005789(endoplasmic reticulum membrane);GO:0005794(Golgi apparatus);GO:0005802(trans-Golgi network);GO:0005886(plasma membrane);GO:…	00561(Glycerolipid metabolism);00564(Glycerophospholipid metabolism);00565(Ether lipid metabolism);00600(Sphingolipid metabolism);01100(Metabolic pathways);04072(Phospholipase D signaling pathway);04666(Fc gamma R-mediated phagocytosis);04975(Fat digestion and absorption);05231(Choline metabolism in cancer);05231(Choline metabolism in cancer)	K01080	EC:3.1.3.4	NA	phospholipid phosphatase 3 [Source:HGNC Symbol;Acc:HGNC:9229]	protein_coding;processed_transcript	NA	R-HSA-428696(sphingosine 1-phosphate + H2O => sphingosine + orthophosphate [cytosolic - PPAP])	14.044	14.7478	14.2226	4.82718	5.04648	5.18611	2.85625	1.51412	3.45683e-85	4.08655e-83	up	yes
ENSG00000095752	IL11	3589	ENST00000264563;ENST00000590625;ENST00000585513;ENST00000587093	GO:0005125(cytokine activity);GO:0005142(interleukin-11 receptor binding);GO:0005515(protein binding);GO:0005576(extracellular region);GO:0005615(extracellular space);GO:0005737(cytoplasm);GO:0007165(signal transduction);GO:0008083(growth factor activity);GO:0008283(cell population proliferation);GO:0008284(positive regulation of cell population proliferation);GO:0030183(B cell differentiation);G…	04060(Cytokine-cytokine receptor interaction);04630(JAK-STAT signaling pathway);04640(Hematopoietic cell lineage);05323(Rheumatoid arthritis);05323(Rheumatoid arthritis)	NA	NA	NA	interleukin 11 [Source:HGNC Symbol;Acc:HGNC:5966]	protein_coding	DOID:0050117(disease_by_infectious_agent);DOID:0050161(lower_respiratory_tract_disease);DOID:0050589(inflammatory_bowel_disease);DOID:0050686(organ_system_cancer);DOID:0050687(cell_type_cancer);DOID:0060083(immune_system_cancer);DOID:0080001(bone_disease);DOID:0080005(bone_remodeling_disease);DOID:10534(stomach_cancer);DOID:1091(tooth_disease);DOID:120(female_reproductive_organ_cancer);DOID:12205…	R-HSA-449829(IL11 binds IL11RA);R-HSA-449976(IL11:IL11RA binds IL6ST:JAK1,JAK2,(TYK2))	7.99117	7.7411	7.73456	19.1445	17.8019	18.1285	0.42609	-1.23077	6.19417e-85	7.25004e-83	down	yes
ENSG00000168497	CAVIN2	8436	ENST00000304141	GO:0001786(phosphatidylserine binding);GO:0005080(protein kinase C binding);GO:0005515(protein binding);GO:0005543(phospholipid binding);GO:0005654(nucleoplasm);GO:0005737(cytoplasm);GO:0005829(cytosol);GO:0005886(plasma membrane);GO:0005901(caveola);GO:0008289(lipid binding);GO:0016020(membrane);GO:0045121(membrane raft);GO:0097320(plasma membrane tubulation)	NA	NA	NA	NA	caveolae associated protein 2 [Source:HGNC Symbol;Acc:HGNC:10690]	protein_coding	NA	NA	6.92309	7.83146	8.68584	0.722201	0.437373	0.356847	15.4577	3.95025	4.07711e-84	4.70993e-82	up	yes
ENSG00000128590	DNAJB9	4189	ENST00000249356;ENST00000491582;ENST00000465725	GO:0002639(positive regulation of immunoglobulin production);GO:0005515(protein binding);GO:0005730(nucleolus);GO:0005737(cytoplasm);GO:0005783(endoplasmic reticulum);GO:0005788(endoplasmic reticulum lumen);GO:0005789(endoplasmic reticulum membrane);GO:0006986(response to unfolded protein);GO:0030183(B cell differentiation);GO:0030433(ubiquitin-dependent ERAD pathway);GO:0030544(Hsp70 protein bin…	NA	NA	NA	NA	DnaJ heat shock protein family (Hsp40) member B9 [Source:HGNC Symbol;Acc:HGNC:6968]	protein_coding;retained_intron;processed_transcript	NA	R-HSA-1791124(Expression of DNAJB9)	11.3217	12.4145	12.6452	27.4144	25.4553	25.5783	0.463764	-1.10854	5.35574e-84	6.16693e-82	down	yes
ENSG00000133216	EPHB2	2048	ENST00000400191;ENST00000374632;ENST00000374630;ENST00000544305;ENST00000490436;ENST00000374627	GO:0000166(nucleotide binding);GO:0000902(cell morphogenesis);GO:0001525(angiogenesis);GO:0001540(amyloid-beta binding);GO:0001655(urogenital system development);GO:0001933(negative regulation of protein phosphorylation);GO:0002639(positive regulation of immunoglobulin production);GO:0004672(protein kinase activity);GO:0004712(protein serine/threonine/tyrosine kinase activity);GO:0004713(protein …	04360(Axon guidance);04360(Axon guidance)	K05111	EC:2.7.10.1	NA	EPH receptor B2 [Source:HGNC Symbol;Acc:HGNC:3393]	protein_coding;processed_transcript	DOID:0050177(monogenic_disease);DOID:0050686(organ_system_cancer);DOID:0050736(autosomal_dominant_disease);DOID:0050739(autosomal_genetic_disease);DOID:0060083(immune_system_cancer);DOID:0070004(myeloma);DOID:14566(disease_of_cellular_proliferation);DOID:162(cancer);DOID:170(endocrine_gland_cancer);DOID:1793(pancreatic_cancer);DOID:2531(hematologic_cancer);DOID:4905(pancreatic_carcinoma);DOID:496…	R-HSA-3928578(EPH receptors autophosphorylate);R-HSA-3928580(SFKs phosphorylate EFNBs);R-HSA-3928583(FYN phosphorylates NMDAR2B);R-HSA-3928584(p-EPHs bind SRC,FYN,YES,LYN);R-HSA-3928588(EPHBs binds PTK2);R-HSA-3928591(EPH:EFN tetramers oligomerise);R-HSA-3928592(p190RhoGEF exchanges GTP for GDP on RHOA, activating it);R-HSA-3928594(SFKs phosphorylate GIT1);R-HSA-3928595(N-WASP binds ARP2/3 and G-…	12.4384	12.6488	12.8719	5.00708	4.96279	4.51653	2.62033	1.38975	5.91117e-84	6.78446e-82	up	yes
ENSG00000184985	SORCS2	57537	ENST00000505529;ENST00000507866;ENST00000329016;ENST00000511199	GO:0005515(protein binding);GO:0005768(endosome);GO:0005829(cytosol);GO:0005886(plasma membrane);GO:0005887(integral component of plasma membrane);GO:0006886(intracellular protein transport);GO:0007218(neuropeptide signaling pathway);GO:0008188(neuropeptide receptor activity);GO:0014069(postsynaptic density);GO:0016020(membrane);GO:0016021(integral component of membrane);GO:0030054(cell junction)…	NA	NA	NA	NA	sortilin related VPS10 domain containing receptor 2 [Source:HGNC Symbol;Acc:HGNC:16698]	protein_coding;processed_transcript	NA	NA	37.5459	36.7217	38.0357	14.9057	15.8451	13.9481	2.51244	1.32909	2.80658e-83	3.16991e-81	up	yes
ENSG00000187231	SESTD1	91404	ENST00000428443;ENST00000446758;ENST00000489901;ENST00000440010;ENST00000486468;ENST00000426988;ENST00000452991	GO:0005515(protein binding);GO:0005546(phosphatidylinositol-4,5-bisphosphate binding);GO:0010314(phosphatidylinositol-5-phosphate binding);GO:0032266(phosphatidylinositol-3-phosphate binding);GO:0034704(calcium channel complex);GO:0043325(phosphatidylinositol-3,4-bisphosphate binding);GO:0045111(intermediate filament cytoskeleton);GO:0070273(phosphatidylinositol-4-phosphate binding);GO:0070300(ph…	NA	NA	NA	NA	SEC14 and spectrin domain containing 1 [Source:HGNC Symbol;Acc:HGNC:18379]	protein_coding;nonsense_mediated_decay;retained_intron;processed_transcript	NA	NA	2.41642	2.50084	2.8076	5.39613	5.7972	5.58056	0.460529	-1.11864	4.62479e-83	5.19045e-81	down	yes
ENSG00000170345	FOS	2353	ENST00000303562;ENST00000555347;ENST00000554617;ENST00000556324;ENST00000555242;ENST00000555686;ENST00000557139;ENST00000554212	GO:0000785(chromatin);GO:0000976(transcription cis-regulatory region binding);GO:0000978(RNA polymerase II cis-regulatory region sequence-specific DNA binding);GO:0000979(RNA polymerase II core promoter sequence-specific DNA binding);GO:0000981(DNA-binding transcription factor activity, RNA polymerase II-specific);GO:0001221(transcription coregulator binding);GO:0001228(DNA-binding transcription …	01522(Endocrine resistance);04010(MAPK signaling pathway);04024(cAMP signaling pathway);04210(Apoptosis);04380(Osteoclast differentiation);04620(Toll-like receptor signaling pathway);04657(IL-17 signaling pathway);04658(Th1 and Th2 cell differentiation);04659(Th17 cell differentiation);04660(T cell receptor signaling pathway);04662(B cell receptor signaling pathway);04668(TNF signaling pathway);0…	NA	NA	TF_bZIP	Fos proto-oncogene, AP-1 transcription factor subunit [Source:HGNC Symbol;Acc:HGNC:3796]	protein_coding;processed_transcript	DOID:0050161(lower_respiratory_tract_disease);DOID:0050615(respiratory_system_cancer);DOID:0050686(organ_system_cancer);DOID:0080001(bone_disease);DOID:10155(intestinal_cancer);DOID:1107(esophageal_carcinoma);DOID:120(female_reproductive_organ_cancer);DOID:1324(lung_cancer);DOID:14566(disease_of_cellular_proliferation);DOID:1520(colon_carcinoma);DOID:1579(respiratory_system_disease);DOID:162(canc…	R-HSA-3222533(ERK1/2-activated AP1 complex binds KDM6B promoter);R-HSA-3222546(AP-1 complex stimulates KDM6B transcription);R-HSA-3797196(AP-1 transcription factor binds IGFBP7 promoter);R-HSA-3797202(AP-1 stimulates transcription of IGFBP7);R-HSA-450292(Formation of Activated Protein 1 (AP-1) complex. cFOS/c-JUN heterodimer. );R-HSA-450325(c-FOS activation by phospho ERK1/2);R-HSA-4568737(AP-1 t…	2.14912	2.30701	2.03032	7.12917	7.38032	7.74126	0.291516	-1.77835	2.39866e-82	2.67511e-80	down	yes
ENSG00000162772	ATF3	467	ENST00000465155;ENST00000341491;ENST00000366983;ENST00000492118;ENST00000613104;ENST00000464547;ENST00000336937;ENST00000366981;ENST00000613954;ENST00000366987	GO:0000122(negative regulation of transcription by RNA polymerase II);GO:0000785(chromatin);GO:0000976(transcription cis-regulatory region binding);GO:0000977(RNA polymerase II transcription regulatory region sequence-specific DNA binding);GO:0000978(RNA polymerase II cis-regulatory region sequence-specific DNA binding);GO:0000981(DNA-binding transcription factor activity, RNA polymerase II-speci…	NA	NA	NA	TF_bZIP	activating transcription factor 3 [Source:HGNC Symbol;Acc:HGNC:785]	retained_intron;protein_coding;processed_transcript;nonsense_mediated_decay	DOID:0014667(disease_of_metabolism);DOID:0050686(organ_system_cancer);DOID:0050687(cell_type_cancer);DOID:0060158(acquired_metabolic_disease);DOID:0080015(physical_disorder);DOID:10892(hypospadias);DOID:14566(disease_of_cellular_proliferation);DOID:162(cancer);DOID:1909(melanoma);DOID:2154(nephroblastoma);DOID:263(kidney_cancer);DOID:2994(germ_cell_cancer);DOID:374(nutrition_disease);DOID:3996(ur…	R-HSA-1791173(Expression of ATF3);R-HSA-9653893(ATF4, CEBPB, and ATF3 bind the CHAC1 promoter);R-HSA-9653894(Expression of CHAC1)	2.45603	2.57078	2.42595	7.60818	6.97501	7.33473	0.34003	-1.55627	5.16345e-82	5.70473e-80	down	yes
ENSG00000049089	COL9A2	1298	ENST00000372748;ENST00000466267;ENST00000417105;ENST00000488463;ENST00000642679;ENST00000482722;ENST00000496215;ENST00000490132;ENST00000495948;ENST00000427563;ENST00000461118	GO:0001501(skeletal system development);GO:0005201(extracellular matrix structural constituent);GO:0005515(protein binding);GO:0005576(extracellular region);GO:0005581(collagen trimer);GO:0005594(collagen type IX trimer);GO:0005615(extracellular space);GO:0005788(endoplasmic reticulum lumen);GO:0030020(extracellular matrix structural constituent conferring tensile strength);GO:0030198(extracellul…	04151(PI3K-Akt signaling pathway);04510(Focal adhesion);04512(ECM-receptor interaction);04974(Protein digestion and absorption);05165(Human papillomavirus infection);05165(Human papillomavirus infection)	NA	NA	NA	collagen type IX alpha 2 chain [Source:HGNC Symbol;Acc:HGNC:2218]	protein_coding;processed_transcript;retained_intron	DOID:0080000(muscular_disease);DOID:0080001(bone_disease);DOID:0080006(bone_development_disease);DOID:12721(multiple_epiphyseal_dysplasia);DOID:17(musculoskeletal_system_disease);DOID:2256(osteochondrodysplasia);DOID:3342(bone_inflammation_disease);DOID:423(myopathy);DOID:4(disease);DOID:66(muscle_tissue_disease);DOID:7(disease_of_anatomical_entity);DOID:8398(osteoarthritis);DOID:848(arthritis)	R-HSA-1564184(Collagen type IX degradation by MMP3,13);R-HSA-1650808(Prolyl 4-hydroxylase converts collagen prolines to 4-hydroxyprolines);R-HSA-1980233(Collagen prolyl 3-hydroxylase converts 4-Hyp collagen to 3,4-Hyp collagen);R-HSA-1981104(Procollagen lysyl hydroxylases convert collagen lysines to 5-hydroxylysines);R-HSA-1981120(Galactosylation of collagen propeptide hydroxylysines by procollag…	9.356	8.38417	8.13954	1.77599	1.9157	1.88621	4.6397	2.21403	1.54519e-81	1.6966e-79	up	yes
ENSG00000143799	PARP1	142	ENST00000366794;ENST00000678781;ENST00000498787;ENST00000676565;ENST00000676685;ENST00000676709;ENST00000490921;ENST00000366790;ENST00000677815;ENST00000677374;ENST00000678226;ENST00000678560;ENST00000677985;ENST00000468608;ENST00000463968;ENST00000678288;ENST00000679276;ENST00000491816;ENST00000366792;ENST00000677884;ENST00000677189;ENST00000677203;ENST00000469663	GO:0000122(negative regulation of transcription by RNA polymerase II);GO:0000723(telomere maintenance);GO:0000781(chromosome, telomeric region);GO:0003677(DNA binding);GO:0003723(RNA binding);GO:0003950(NAD+ ADP-ribosyltransferase activity);GO:0005515(protein binding);GO:0005634(nucleus);GO:0005635(nuclear envelope);GO:0005654(nucleoplasm);GO:0005667(transcription regulator complex);GO:0005694(ch…	03410(Base excision repair);04064(NF-kappa B signaling pathway);04210(Apoptosis);04217(Necroptosis);04217(Necroptosis)	K24070	EC:2.4.2.30	NA	poly(ADP-ribose) polymerase 1 [Source:HGNC Symbol;Acc:HGNC:270]	protein_coding;retained_intron;processed_transcript;nonsense_mediated_decay	DOID:0050161(lower_respiratory_tract_disease);DOID:0050177(monogenic_disease);DOID:0050686(organ_system_cancer);DOID:0050687(cell_type_cancer);DOID:0050736(autosomal_dominant_disease);DOID:0050737(autosomal_recessive_disease);DOID:0050739(autosomal_genetic_disease);DOID:0050828(artery_disease);DOID:0060031(autoimmune_disease_of_gastrointestinal_tract);DOID:0060056(hypersensitivity_reaction_diseas…	R-HSA-192916(Initiation of vRNA Synthesis);R-HSA-2187325(PARP1 ADP-ribosylates SMAD3 and SMAD4);R-HSA-2187330(PARP1 binds SMAD2/3:SMAD4 heterotrimer);R-HSA-4551604(PIAS4 SUMOylates PARP1 with SUMO1);R-HSA-4551768(PIAS4 SUMOylates PARP1 with SUMO2,3);R-HSA-5649873(PARP1,PARP2 dimers and FEN1 bind POLB and displace APEX1 from damaged AP site);R-HSA-5649883(POLB-mediated DNA strand displacement synt…	5.20742	5.12018	5.52282	1.74432	1.97575	1.77596	2.88398	1.52806	6.67387e-81	7.2604e-79	up	yes
ENSG00000170017	ALCAM	214	ENST00000472644;ENST00000306107;ENST00000489178;ENST00000460954;ENST00000470756;ENST00000465413;ENST00000481337;ENST00000491388	GO:0001772(immunological synapse);GO:0002250(adaptive immune response);GO:0002376(immune system process);GO:0005102(signaling receptor binding);GO:0005515(protein binding);GO:0005576(extracellular region);GO:0005886(plasma membrane);GO:0005887(integral component of plasma membrane);GO:0005925(focal adhesion);GO:0007155(cell adhesion);GO:0007157(heterophilic cell-cell adhesion via plasma membrane …	04514(Cell adhesion molecules);04514(Cell adhesion molecules)	NA	NA	NA	activated leukocyte cell adhesion molecule [Source:HGNC Symbol;Acc:HGNC:400]	protein_coding;retained_intron;processed_transcript	DOID:0050686(organ_system_cancer);DOID:0050687(cell_type_cancer);DOID:1192(peripheral_nervous_system_neoplasm);DOID:120(female_reproductive_organ_cancer);DOID:14566(disease_of_cellular_proliferation);DOID:162(cancer);DOID:1749(squamous_cell_carcinoma);DOID:1909(melanoma);DOID:193(reproductive_organ_cancer);DOID:2151(malignant_ovarian_surface_epithelial_stromal_neoplasm);DOID:2152(ovary_epithelial…	R-HSA-443780(Cis-heterodimerization of L1 and DM-GRASP/ALCAM/BEN)	31.0721	36.5283	36.4691	12.2877	12.8847	11.1466	2.86543	1.51875	1.3753e-80	1.48253e-78	up	yes
ENSG00000141401	IMPA2	3613	ENST00000588167;ENST00000590107;ENST00000269159;ENST00000588863;ENST00000589374;ENST00000625802;ENST00000383376;ENST00000588752;ENST00000590138;ENST00000586230;ENST00000589238	GO:0005515(protein binding);GO:0005737(cytoplasm);GO:0005829(cytosol);GO:0006020(inositol metabolic process);GO:0006021(inositol biosynthetic process);GO:0006796(phosphate-containing compound metabolic process);GO:0007165(signal transduction);GO:0008934(inositol monophosphate 1-phosphatase activity);GO:0010226(response to lithium ion);GO:0016787(hydrolase activity);GO:0042803(protein homodimeriza…	00562(Inositol phosphate metabolism);01100(Metabolic pathways);04070(Phosphatidylinositol signaling system);04070(Phosphatidylinositol signaling system)	K01092	EC:3.1.3.25	NA	inositol monophosphatase 2 [Source:HGNC Symbol;Acc:HGNC:6051]	retained_intron;nonsense_mediated_decay;protein_coding;processed_transcript	DOID:0050686(organ_system_cancer);DOID:0060083(immune_system_cancer);DOID:1037(lymphoblastic_leukemia);DOID:1240(leukemia);DOID:14566(disease_of_cellular_proliferation);DOID:150(disease_of_mental_health);DOID:1561(cognitive_disorder);DOID:162(cancer);DOID:2531(hematologic_cancer);DOID:3312(bipolar_disorder);DOID:3324(mood_disorder);DOID:4(disease)	R-HSA-1855154(I1P is dephosphorylated to Ins by IMPA1/2 in the cytosol);R-HSA-1855210(I3P is dephosphorylated to Ins by IMPA1/2 in the cytosol);R-HSA-1855211(I4P is dephosphorylated to Ins by IMPA1/2 in the cytosol)	18.8011	17.4021	19.1409	5.83719	6.13616	5.82824	3.10894	1.63642	2.31249e-80	2.47772e-78	up	yes
ENSG00000214274	ANG	283	ENST00000336811;ENST00000554073;ENST00000397990	GO:0001525(angiogenesis);GO:0001541(ovarian follicle development);GO:0001556(oocyte maturation);GO:0001666(response to hypoxia);GO:0001890(placenta development);GO:0001938(positive regulation of endothelial cell proliferation);GO:0003676(nucleic acid binding);GO:0003677(DNA binding);GO:0003779(actin binding);GO:0004518(nuclease activity);GO:0004519(endonuclease activity);GO:0004521(endoribonuclea…	05014(Amyotrophic lateral sclerosis);05014(Amyotrophic lateral sclerosis)	NA	NA	NA	angiogenin [Source:HGNC Symbol;Acc:HGNC:483]	protein_coding;processed_transcript	DOID:0050615(respiratory_system_cancer);DOID:0050686(organ_system_cancer);DOID:0050687(cell_type_cancer);DOID:0050828(artery_disease);DOID:0060083(immune_system_cancer);DOID:0070004(myeloma);DOID:1036(chronic_leukemia);DOID:1037(lymphoblastic_leukemia);DOID:1040(chronic_lymphocytic_leukemia);DOID:1115(sarcoma);DOID:114(heart_disease);DOID:1192(peripheral_nervous_system_neoplasm);DOID:120(female_r…	R-HSA-5692437(ANG binds F-actin);R-HSA-9708327(ANG cleaves tRNA to yield tRNA halves)	5.62613	7.08888	5.63026	20.8779	20.6145	23.7292	0.281276	-1.82994	2.34687e-80	2.50698e-78	down	yes
ENSG00000168685	IL7R	3575	ENST00000303115;ENST00000505093;ENST00000511982;ENST00000506850;ENST00000509668;ENST00000514217;ENST00000505875	GO:0000018(regulation of DNA recombination);GO:0000902(cell morphogenesis);GO:0001782(B cell homeostasis);GO:0001913(T cell mediated cytotoxicity);GO:0001915(negative regulation of T cell mediated cytotoxicity);GO:0003823(antigen binding);GO:0004896(cytokine receptor activity);GO:0004917(interleukin-7 receptor activity);GO:0005515(protein binding);GO:0005576(extracellular region);GO:0005654(nucle…	04060(Cytokine-cytokine receptor interaction);04068(FoxO signaling pathway);04151(PI3K-Akt signaling pathway);04630(JAK-STAT signaling pathway);04640(Hematopoietic cell lineage);05200(Pathways in cancer);05340(Primary immunodeficiency);05340(Primary immunodeficiency)	NA	NA	NA	interleukin 7 receptor [Source:HGNC Symbol;Acc:HGNC:6024]	protein_coding;retained_intron;nonsense_mediated_decay	DOID:0014667(disease_of_metabolism);DOID:0050013(carbohydrate_metabolism_disease);DOID:0050117(disease_by_infectious_agent);DOID:0050828(artery_disease);DOID:0060049(autoimmune_disease_of_urogenital_tract);DOID:0060056(hypersensitivity_reaction_disease);DOID:0060158(acquired_metabolic_disease);DOID:0080001(bone_disease);DOID:11335(sarcoidosis);DOID:12236(primary_biliary_cirrhosis);DOID:1287(cardi…	R-HSA-1264832(JAK1 binds IL7R);R-HSA-1295516(IL7:p-Y449-IL7R:JAK1:IL2RG:JAK3 binds PI3K regulatory subunits);R-HSA-1295519(IL7R is phosphorylated on Y499);R-HSA-1295540(IL7:p-Y449-IL7R:JAK1:IL2RG:p-JAK3:STAT5A,STAT5B phosphorylates STAT5);R-HSA-449958(IL7:IL7R:JAK1 binds IL2RG:JAK3);R-HSA-449978(IL7 binds IL7R:JAK1);R-HSA-6785165(p-STAT5A, p-STAT5B dissociate from IL7:p-Y449-IL7R:JAK1:IL2RG:p-JAK…	4.05794	4.27103	4.73088	0.614403	0.541771	0.394116	8.42414	3.07453	5.0033e-79	5.28101e-77	up	yes
ENSG00000162601	MYSM1	114803	ENST00000697255;ENST00000472487;ENST00000697261;ENST00000483003;ENST00000697263;ENST00000697251;ENST00000401044;ENST00000697252;ENST00000659108;ENST00000697259;ENST00000697258;ENST00000697250;ENST00000697256;ENST00000697254;ENST00000659812;ENST00000655340;ENST00000660611;ENST00000489282;ENST00000665648;ENST00000697257;ENST00000697260;ENST00000697262;ENST00000493821;ENST00000481973;ENST00000697264	GO:0002376(immune system process);GO:0003677(DNA binding);GO:0003713(transcription coactivator activity);GO:0004843(cysteine-type deubiquitinase activity);GO:0005515(protein binding);GO:0005634(nucleus);GO:0005654(nucleoplasm);GO:0005730(nucleolus);GO:0005737(cytoplasm);GO:0006325(chromatin organization);GO:0006338(chromatin remodeling);GO:0006508(proteolysis);GO:0008233(peptidase activity);GO:00…	NA	NA	NA	MYB	Myb like, SWIRM and MPN domains 1 [Source:HGNC Symbol;Acc:HGNC:29401]	protein_coding;retained_intron;processed_transcript;nonsense_mediated_decay	NA	R-HSA-5691381(MYSM1 deubiquitinates Histone H2A)	1.21232	1.44161	1.46659	3.22228	3.09391	2.90032	0.447081	-1.16139	1.07154e-78	1.12433e-76	down	yes
ENSG00000121671	CRY2	1408	ENST00000495237;ENST00000496667;ENST00000443527;ENST00000616623;ENST00000616080;ENST00000496571;ENST00000533779;ENST00000473199;ENST00000525110;ENST00000488962;ENST00000532390;ENST00000417225	GO:0000122(negative regulation of transcription by RNA polymerase II);GO:0000166(nucleotide binding);GO:0000976(transcription cis-regulatory region binding);GO:0003677(DNA binding);GO:0003684(damaged DNA binding);GO:0003697(single-stranded DNA binding);GO:0005515(protein binding);GO:0005576(extracellular region);GO:0005634(nucleus);GO:0005737(cytoplasm);GO:0005739(mitochondrion);GO:0005829(cytoso…	04710(Circadian rhythm);04710(Circadian rhythm)	NA	NA	NA	cryptochrome circadian regulator 2 [Source:HGNC Symbol;Acc:HGNC:2385]	retained_intron;protein_coding;processed_transcript	DOID:14566(disease_of_cellular_proliferation);DOID:150(disease_of_mental_health);DOID:1561(cognitive_disorder);DOID:162(cancer);DOID:3312(bipolar_disorder);DOID:3324(mood_disorder);DOID:4(disease)	R-HSA-1856948(Formation of CRY:PER:Kinase complex);R-HSA-400256(CRY:PER heterodimer binds the BMAL1:CLOCK/NPAS2 heterodimer);R-HSA-400272(FBXL3 binds phosphorylated CRY proteins);R-HSA-400282(CRY proteins are ubiquitinylated);R-HSA-400382(CSNK1E,CSNK1D phosphorylate CRY and PER proteins);R-HSA-549355(CRY proteins stabilize unphosphorylated BMAL1:CLOCK,NPAS2);R-HSA-549385(CRY:PER:Kinase complex tr…	4.0195	3.58676	3.86334	8.84436	8.51761	8.58975	0.441959	-1.17802	1.94105e-78	2.02468e-76	down	yes
ENSG00000134339	SAA2	6289,6288	ENST00000414546;ENST00000256733;ENST00000528349;ENST00000529528;ENST00000530400;ENST00000526900	GO:0005515(protein binding);GO:0005576(extracellular region);GO:0006953(acute-phase response);GO:0034364(high-density lipoprotein particle);GO:0070062(extracellular exosome);GO:0070062(extracellular exosome)	NA	NA	NA	NA	serum amyloid A2 [Source:HGNC Symbol;Acc:HGNC:10514]	protein_coding	NA	NA	89.089	81.2903	84.2319	32.8479	32.5819	30.0116	2.66772	1.41561	2.10297e-78	2.18715e-76	up	yes
ENSG00000268030	ENSG00000268030		ENST00000597411	NA	NA	NA	NA	NA	novel transcript, antisense to KXD1	lncRNA	NA	NA	3.50257	4.20753	3.83179	13.3217	12.2845	12.6779	0.301481	-1.72986	3.44122e-78	3.5581e-76	down	yes
ENSG00000275216	ENSG00000275216		ENST00000618966	NA	NA	NA	NA	NA	novel transcript	lncRNA	NA	NA	26.741	23.7446	32.072	2.61453	2.79893	2.12863	10.9462	3.45236	5.75257e-77	5.8794e-75	up	yes
ENSG00000100612	DHRS7	51635	ENST00000557185;ENST00000554101;ENST00000556502;ENST00000216500;ENST00000557137;ENST00000557326;ENST00000555171	GO:0004090(carbonyl reductase (NADPH) activity);GO:0005515(protein binding);GO:0005783(endoplasmic reticulum);GO:0005789(endoplasmic reticulum membrane);GO:0016020(membrane);GO:0016491(oxidoreductase activity);GO:0016616(oxidoreductase activity, acting on the CH-OH group of donors, NAD or NADP as acceptor);GO:0042572(retinol metabolic process);GO:0052650(NADP-retinol dehydrogenase activity);GO:00…	NA	NA	NA	NA	dehydrogenase/reductase 7 [Source:HGNC Symbol;Acc:HGNC:21524]	protein_coding;retained_intron	NA	NA	16.9705	16.39	15.4232	34.663	31.0407	32.1241	0.49867	-1.00384	7.98987e-77	8.11921e-75	down	yes
ENSG00000141664	ZCCHC2	54877	ENST00000588676;ENST00000585873;ENST00000269499;ENST00000585949;ENST00000586834;ENST00000590840;ENST00000591435;ENST00000591632;ENST00000587612;ENST00000621048;ENST00000591145	GO:0003676(nucleic acid binding);GO:0005737(cytoplasm);GO:0008270(zinc ion binding);GO:0035091(phosphatidylinositol binding);GO:0046872(metal ion binding);GO:0046872(metal ion binding)	NA	NA	NA	NA	zinc finger CCHC-type containing 2 [Source:HGNC Symbol;Acc:HGNC:22916]	protein_coding;nonsense_mediated_decay;retained_intron;processed_transcript	NA	NA	2.09516	2.66566	2.46472	6.09804	5.76191	5.78188	0.409569	-1.28782	9.20364e-77	9.32592e-75	down	yes
ENSG00000100003	SEC14L2	23541	ENST00000615189;ENST00000402592;ENST00000485482;ENST00000619483;ENST00000617837;ENST00000405717;ENST00000428195;ENST00000437022;ENST00000415072;ENST00000459728;ENST00000452649;ENST00000484486;ENST00000416523;ENST00000483116;ENST00000429917	GO:0005543(phospholipid binding);GO:0005634(nucleus);GO:0005654(nucleoplasm);GO:0005737(cytoplasm);GO:0005829(cytosol);GO:0008289(lipid binding);GO:0008431(vitamin E binding);GO:0045540(regulation of cholesterol biosynthetic process);GO:0045893(positive regulation of DNA-templated transcription);GO:0070062(extracellular exosome);GO:0070062(extracellular exosome)	NA	NA	NA	NA	SEC14 like lipid binding 2 [Source:HGNC Symbol;Acc:HGNC:10699]	protein_coding;processed_transcript;retained_intron;nonsense_mediated_decay	DOID:14566(disease_of_cellular_proliferation);DOID:162(cancer);DOID:4(disease)	NA	5.47008	4.95833	5.27074	10.6515	11.0248	10.5621	0.48697	-1.03809	1.0306e-76	1.04131e-74	down	yes
ENSG00000001461	NIPAL3	57185	ENST00000374399;ENST00000475663;ENST00000432012;ENST00000003912;ENST00000339255;ENST00000488155;ENST00000358028	GO:0005515(protein binding);GO:0015095(magnesium ion transmembrane transporter activity);GO:0015693(magnesium ion transport);GO:0016020(membrane);GO:0016021(integral component of membrane);GO:1903830(magnesium ion transmembrane transport);GO:1903830(magnesium ion transmembrane transport)	NA	NA	NA	NA	NIPA like domain containing 3 [Source:HGNC Symbol;Acc:HGNC:25233]	protein_coding;processed_transcript	NA	R-HSA-5336453(NIPAs transport Mg2+ from extracellular region to cytosol)	5.78924	6.10087	6.59451	1.60804	1.51224	1.24844	4.23113	2.08104	1.47244e-76	1.48352e-74	up	yes
ENSG00000278540	ACACA	31	ENST00000615229;ENST00000613146;ENST00000613776;ENST00000614428;ENST00000614482;ENST00000614333;ENST00000616317;ENST00000612007;ENST00000612926;ENST00000619245;ENST00000612120;ENST00000618053;ENST00000614789;ENST00000621960;ENST00000616352;ENST00000617649;ENST00000614438;ENST00000618575;ENST00000612895;ENST00000618351;ENST00000617548	GO:0000166(nucleotide binding);GO:0001650(fibrillar center);GO:0001894(tissue homeostasis);GO:0003824(catalytic activity);GO:0003989(acetyl-CoA carboxylase activity);GO:0005515(protein binding);GO:0005524(ATP binding);GO:0005737(cytoplasm);GO:0005829(cytosol);GO:0006084(acetyl-CoA metabolic process);GO:0006629(lipid metabolic process);GO:0006631(fatty acid metabolic process);GO:0006633(fatty acid…	00061(Fatty acid biosynthesis);00620(Pyruvate metabolism);00640(Propanoate metabolism);01100(Metabolic pathways);01212(Fatty acid metabolism);04152(AMPK signaling pathway);04910(Insulin signaling pathway);04922(Glucagon signaling pathway);04922(Glucagon signaling pathway)	K11262	EC:2.1.3.15;EC:6.3.4.14;EC:6.4.1.2	NA	acetyl-CoA carboxylase alpha [Source:HGNC Symbol;Acc:HGNC:84]	nonsense_mediated_decay;retained_intron;protein_coding;processed_transcript;non_stop_decay	DOID:0014667(disease_of_metabolism);DOID:0050013(carbohydrate_metabolism_disease);DOID:0050177(monogenic_disease);DOID:0050736(autosomal_dominant_disease);DOID:0050739(autosomal_genetic_disease);DOID:0060158(acquired_metabolic_disease);DOID:14566(disease_of_cellular_proliferation);DOID:162(cancer);DOID:4194(glucose_metabolism_disease);DOID:4(disease);DOID:5683(hereditary_breast_ovarian_cancer);DO…	R-HSA-163743(Transcriptional activation of Acetyl-CoA carboxylase by ChREBP:MLX);R-HSA-1655845(Expression of Acetyl CoA Carboxylase 1 (ACACA, ACC1));R-HSA-200555(acetyl-CoA + bicarbonate + ATP => malonyl-CoA + H2O + ADP + orthophosphate);R-HSA-2993814(HLCS biotinylates ACACA:Mn2+);R-HSA-3065958(An unknown protease degrades ACACA);R-HSA-3323184(Defective HLCS does not biotinylate ACACA:Mn2+);R-HSA…	4.75393	5.24934	5.34094	1.59714	1.67789	1.77174	3.0404	1.60426	4.97711e-76	4.95824e-74	up	yes
ENSG00000188229	TUBB4B	10383	ENST00000340384;ENST00000604929	GO:0000166(nucleotide binding);GO:0000226(microtubule cytoskeleton organization);GO:0000278(mitotic cell cycle);GO:0003725(double-stranded RNA binding);GO:0003924(GTPase activity);GO:0005200(structural constituent of cytoskeleton);GO:0005515(protein binding);GO:0005525(GTP binding);GO:0005576(extracellular region);GO:0005634(nucleus);GO:0005737(cytoplasm);GO:0005829(cytosol);GO:0005856(cytoskelet…	04145(Phagosome);04540(Gap junction);05010(Alzheimer disease);05012(Parkinson disease);05014(Amyotrophic lateral sclerosis);05016(Huntington disease);05020(Prion disease);05022(Pathways of neurodegeneration - multiple diseases);05130(Pathogenic Escherichia coli infection);05132(Salmonella infection);05132(Salmonella infection)	NA	NA	NA	tubulin beta 4B class IVb [Source:HGNC Symbol;Acc:HGNC:20771]	protein_coding;retained_intron	DOID:0050615(respiratory_system_cancer);DOID:0050686(organ_system_cancer);DOID:14566(disease_of_cellular_proliferation);DOID:162(cancer);DOID:4(disease);DOID:9261(nasopharynx_carcinoma)	R-HSA-1638803(Phosphorylation of cohesin by PLK1 at centromeres);R-HSA-1638821(PP2A-B56 dephosphorylates centromeric cohesin);R-HSA-190520(Association of Golgi transport vesicles with microtubules);R-HSA-190877(Insertion of connexons into the plasma membrane resulting in the formation of hemi-channels);R-HSA-191737(Docking of connexons into junctional, double-membrane spanning channels);R-HSA-221…	274.357	254.472	264.728	118.839	115.63	123.578	2.21635	1.14819	5.58977e-76	5.53746e-74	up	yes
ENSG00000119326	CTNNAL1	8727	ENST00000325551;ENST00000374595;ENST00000488130;ENST00000374593;ENST00000374594	GO:0005515(protein binding);GO:0005737(cytoplasm);GO:0005829(cytosol);GO:0005856(cytoskeleton);GO:0005886(plasma membrane);GO:0007155(cell adhesion);GO:0007266(Rho protein signal transduction);GO:0016020(membrane);GO:0045296(cadherin binding);GO:0051015(actin filament binding);GO:0110165(cellular anatomical entity);GO:0110165(cellular anatomical entity)	NA	NA	NA	NA	catenin alpha like 1 [Source:HGNC Symbol;Acc:HGNC:2512]	protein_coding;processed_transcript	DOID:0050548(hereditary_sensory_neuropathy);DOID:0050687(cell_type_cancer);DOID:0060053(peripheral_neuropathy);DOID:11589(Riley_Day_syndrome);DOID:14566(disease_of_cellular_proliferation);DOID:162(cancer);DOID:305(carcinoma);DOID:4531(mucoepidermoid_carcinoma);DOID:4(disease);DOID:7(disease_of_anatomical_entity);DOID:863(nervous_system_disease);DOID:870(neuropathy)	NA	42.4244	41.911	43.7537	17.9893	18.3814	17.6186	2.37249	1.2464	6.81739e-76	6.73478e-74	up	yes
ENSG00000069020	MAST4	375449	ENST00000403625;ENST00000261569;ENST00000443808;ENST00000436277;ENST00000485768;ENST00000406374;ENST00000434115;ENST00000478569;ENST00000452953;ENST00000432817;ENST00000490016;ENST00000406039;ENST00000403666	GO:0000166(nucleotide binding);GO:0000287(magnesium ion binding);GO:0004672(protein kinase activity);GO:0004674(protein serine/threonine kinase activity);GO:0004712(protein serine/threonine/tyrosine kinase activity);GO:0005515(protein binding);GO:0005524(ATP binding);GO:0005737(cytoplasm);GO:0006468(protein phosphorylation);GO:0007010(cytoskeleton organization);GO:0016301(kinase activity);GO:0016…	NA	K08789	EC:2.7.11.1	NA	microtubule associated serine/threonine kinase family member 4 [Source:HGNC Symbol;Acc:HGNC:19037]	protein_coding;retained_intron;processed_transcript	NA	NA	0.729095	0.912833	0.858944	2.66865	2.52363	2.31984	0.332912	-1.58679	4.06731e-75	3.96283e-73	down	yes
ENSG00000151503	NCAPD3	23310	ENST00000692494;ENST00000532445;ENST00000525964;ENST00000688834;ENST00000534548;ENST00000687480;ENST00000687155;ENST00000525432;ENST00000685119;ENST00000530396;ENST00000685324;ENST00000527944;ENST00000534532;ENST00000528065;ENST00000690149;ENST00000688263;ENST00000693576;ENST00000693663;ENST00000526422;ENST00000686368;ENST00000533155;ENST00000688672;ENST00000534290;ENST00000690743;ENST00000691025…	GO:0000779(condensed chromosome, centromeric region);GO:0000796(condensin complex);GO:0005515(protein binding);GO:0005634(nucleus);GO:0005654(nucleoplasm);GO:0005721(pericentric heterochromatin);GO:0007049(cell cycle);GO:0007076(mitotic chromosome condensation);GO:0010032(meiotic chromosome condensation);GO:0016020(membrane);GO:0030261(chromosome condensation);GO:0035064(methylated histone bindin…	NA	NA	NA	NA	non-SMC condensin II complex subunit D3 [Source:HGNC Symbol;Acc:HGNC:28952]	retained_intron;protein_coding;nonsense_mediated_decay	NA	R-HSA-2172666(RB1 binds condensin II);R-HSA-2288097(Condensin II complex binds H4K20me1-containing nucleosomes);R-HSA-2294574(Condensin II-mediated condensation of prophase chromosomes);R-HSA-2294580(PLK1 hyperphosphorylates Condensin II complex);R-HSA-2294590(PLK1 binds phosphorylated condensin II complex);R-HSA-2294600(CDK1 phosphorylates condensin II subunit NCAPD3);R-HSA-2429719(MCPH1 sequest…	3.80342	3.85348	4.23736	1.37655	1.39713	1.36699	2.87254	1.52233	8.05572e-75	7.82729e-73	up	yes
ENSG00000151006	PRSS53	339105	ENST00000486499;ENST00000492427;ENST00000280606	GO:0004252(serine-type endopeptidase activity);GO:0005515(protein binding);GO:0005576(extracellular region);GO:0006508(proteolysis);GO:0008233(peptidase activity);GO:0008236(serine-type peptidase activity);GO:0016787(hydrolase activity);GO:0016787(hydrolase activity)	NA	NA	NA	NA	serine protease 53 [Source:HGNC Symbol;Acc:HGNC:34407]	retained_intron;protein_coding	NA	NA	4.34658	4.21078	3.84323	10.1632	9.1312	10.2456	0.41979	-1.25226	2.23485e-74	2.15965e-72	down	yes
ENSG00000176890	TYMS	7298	ENST00000323274;ENST00000579128;ENST00000323250;ENST00000581920;ENST00000584122;ENST00000323224	GO:0000900(mRNA regulatory element binding translation repressor activity);GO:0003729(mRNA binding);GO:0003824(catalytic activity);GO:0004799(thymidylate synthase activity);GO:0005542(folic acid binding);GO:0005634(nucleus);GO:0005730(nucleolus);GO:0005737(cytoplasm);GO:0005739(mitochondrion);GO:0005743(mitochondrial inner membrane);GO:0005759(mitochondrial matrix);GO:0005829(cytosol);GO:0006206(…	00240(Pyrimidine metabolism);00670(One carbon pool by folate);01100(Metabolic pathways);01523(Antifolate resistance);01523(Antifolate resistance)	K00560	EC:2.1.1.45	NA	thymidylate synthetase [Source:HGNC Symbol;Acc:HGNC:12441]	protein_coding;retained_intron;processed_transcript	DOID:0050155(sensory_system_disease);DOID:0050686(organ_system_cancer);DOID:0050687(cell_type_cancer);DOID:0060083(immune_system_cancer);DOID:0060116(sensory_system_cancer);DOID:0080001(bone_disease);DOID:10155(intestinal_cancer);DOID:1037(lymphoblastic_leukemia);DOID:10534(stomach_cancer);DOID:120(female_reproductive_organ_cancer);DOID:1240(leukemia);DOID:14566(disease_of_cellular_proliferation)…	R-HSA-73605(dUMP + N5,N10-methylene tetrahydrofolate => TMP + dihydrofolate);R-HSA-8962050(TYMS gene expression)	29.3829	28.6616	31.0077	7.64831	8.78336	6.57344	3.87097	1.9527	6.76261e-74	6.46459e-72	up	yes
ENSG00000117399	CDC20	991	ENST00000310955;ENST00000478882;ENST00000482046;ENST00000372462	GO:0000922(spindle pole);GO:0005515(protein binding);GO:0005654(nucleoplasm);GO:0005680(anaphase-promoting complex);GO:0005737(cytoplasm);GO:0005813(centrosome);GO:0005815(microtubule organizing center);GO:0005819(spindle);GO:0005829(cytosol);GO:0005856(cytoskeleton);GO:0007049(cell cycle);GO:0007064(mitotic sister chromatid cohesion);GO:0007094(mitotic spindle assembly checkpoint signaling);GO:0…	04110(Cell cycle);04114(Oocyte meiosis);04120(Ubiquitin mediated proteolysis);05166(Human T-cell leukemia virus 1 infection);05203(Viral carcinogenesis);05203(Viral carcinogenesis)	NA	NA	NA	cell division cycle 20 [Source:HGNC Symbol;Acc:HGNC:1723]	protein_coding;processed_transcript	DOID:0050686(organ_system_cancer);DOID:0060083(immune_system_cancer);DOID:1240(leukemia);DOID:14566(disease_of_cellular_proliferation);DOID:162(cancer);DOID:2531(hematologic_cancer);DOID:4(disease)	R-HSA-141409(Mad1 binds kinetochore);R-HSA-141422(MAD2 converted to an inhibitory state via interaction with Mad1);R-HSA-141423(Binding of the MCC complex to the APC/C complex);R-HSA-141429(Inactivation of APC/C via CDC20 sequestration);R-HSA-141431(MAD2 associates with the Mad1 kinetochore complex);R-HSA-141437(Formation of the MCC complex);R-HSA-141439(Release of activated MAD2 from kinetochore…	50.0791	45.9581	50.3384	17.2834	17.251	15.6552	2.91645	1.54421	3.26985e-73	3.05172e-71	up	yes
ENSG00000132846	ZBED3	84327	ENST00000255198;ENST00000505685;ENST00000511587	GO:0000785(chromatin);GO:0000976(transcription cis-regulatory region binding);GO:0000981(DNA-binding transcription factor activity, RNA polymerase II-specific);GO:0001933(negative regulation of protein phosphorylation);GO:0003677(DNA binding);GO:0005576(extracellular region);GO:0005615(extracellular space);GO:0005737(cytoplasm);GO:0005829(cytosol);GO:0006357(regulation of transcription by RNA pol…	NA	NA	NA	zf-BED	zinc finger BED-type containing 3 [Source:HGNC Symbol;Acc:HGNC:20711]	protein_coding;processed_transcript	NA	NA	2.91679	3.30131	3.0365	0.412218	0.489871	0.518504	6.5146	2.70368	3.31602e-73	3.08668e-71	up	yes
ENSG00000118523	CCN2	1490	ENST00000367976	GO:0001502(cartilage condensation);GO:0001503(ossification);GO:0001525(angiogenesis);GO:0001894(tissue homeostasis);GO:0001934(positive regulation of protein phosphorylation);GO:0001968(fibronectin binding);GO:0002062(chondrocyte differentiation);GO:0005178(integrin binding);GO:0005515(protein binding);GO:0005520(insulin-like growth factor binding);GO:0005576(extracellular region);GO:0005615(extr…	04371(Apelin signaling pathway);04390(Hippo signaling pathway)	NA	NA	NA	cellular communication network factor 2 [Source:HGNC Symbol;Acc:HGNC:2500]	protein_coding	DOID:0014667(disease_of_metabolism);DOID:0050155(sensory_system_disease);DOID:0050161(lower_respiratory_tract_disease);DOID:0050615(respiratory_system_cancer);DOID:0050686(organ_system_cancer);DOID:0050687(cell_type_cancer);DOID:0050828(artery_disease);DOID:0060031(autoimmune_disease_of_gastrointestinal_tract);DOID:0060056(hypersensitivity_reaction_disease);DOID:0060100(musculoskeletal_system_can…	R-HSA-1989766(Expression of CTGF)	22.8026	23.6069	25.717	4.69166	5.07201	3.29107	5.52493	2.46596	3.48763e-73	3.23792e-71	up	yes
ENSG00000126775	ATG14	22863	ENST00000247178;ENST00000558189	GO:0000045(autophagosome assembly);GO:0000421(autophagosome membrane);GO:0000423(mitophagy);GO:0001932(regulation of protein phosphorylation);GO:0001933(negative regulation of protein phosphorylation);GO:0001934(positive regulation of protein phosphorylation);GO:0005515(protein binding);GO:0005737(cytoplasm);GO:0005776(autophagosome);GO:0005783(endoplasmic reticulum);GO:0005789(endoplasmic reticu…	04140(Autophagy - animal);05010(Alzheimer disease);05014(Amyotrophic lateral sclerosis);05016(Huntington disease);05017(Spinocerebellar ataxia);05022(Pathways of neurodegeneration - multiple diseases);05131(Shigellosis);05167(Kaposi sarcoma-associated herpesvirus infection);05167(Kaposi sarcoma-associated herpesvirus infection)	NA	NA	NA	autophagy related 14 [Source:HGNC Symbol;Acc:HGNC:19962]	protein_coding;retained_intron	NA	R-HSA-1632857(ULK1 phosphorylates AMBRA1:BECN1 complex);R-HSA-5672012(Beclin-1 complex phosphorylates PtdIns);R-HSA-5678313(AMBRA1:DYNLL1,DYNLL2 binds BECN1 complex);R-HSA-5678315(BECN1 complex, p-AMBRA1 dissociate from DYNLL1,DYNLL2);R-HSA-5679205(ULK1 phosphorylates Beclin-1);R-HSA-5679266(Beclin-1 complex translocates to the ER);R-HSA-5682385(The phagophore extends from the PIP3-enriched struc…	6.9882	8.47763	8.1778	17.8593	17.9964	15.8897	0.456923	-1.12998	1.58397e-72	1.4591e-70	down	yes
ENSG00000080986	NDC80	10403	ENST00000261597;ENST00000574096;ENST00000574567;ENST00000576274;ENST00000575515	GO:0000070(mitotic sister chromatid segregation);GO:0000132(establishment of mitotic spindle orientation);GO:0000278(mitotic cell cycle);GO:0000775(chromosome, centromeric region);GO:0000776(kinetochore);GO:0000940(outer kinetochore);GO:0005515(protein binding);GO:0005634(nucleus);GO:0005654(nucleoplasm);GO:0005694(chromosome);GO:0005737(cytoplasm);GO:0005813(centrosome);GO:0005829(cytosol);GO:00…	NA	NA	NA	NA	NDC80 kinetochore complex component [Source:HGNC Symbol;Acc:HGNC:16909]	protein_coding;retained_intron	DOID:0050687(cell_type_cancer);DOID:14566(disease_of_cellular_proliferation);DOID:162(cancer);DOID:2994(germ_cell_cancer);DOID:4766(embryoma);DOID:4(disease);DOID:688(embryonal_cancer)	R-HSA-141409(Mad1 binds kinetochore);R-HSA-141422(MAD2 converted to an inhibitory state via interaction with Mad1);R-HSA-141431(MAD2 associates with the Mad1 kinetochore complex);R-HSA-141439(Release of activated MAD2 from kinetochores);R-HSA-1638803(Phosphorylation of cohesin by PLK1 at centromeres);R-HSA-1638821(PP2A-B56 dephosphorylates centromeric cohesin);R-HSA-2467809(ESPL1 (Separase) cleav…	8.80164	8.30937	9.06373	2.12656	2.00392	2.05593	4.231	2.081	1.7903e-72	1.6449e-70	up	yes
ENSG00000052795	FNIP2	57600	ENST00000264433;ENST00000504704;ENST00000504715;ENST00000505130	GO:0000122(negative regulation of transcription by RNA polymerase II);GO:0001932(regulation of protein phosphorylation);GO:0005515(protein binding);GO:0005737(cytoplasm);GO:0005764(lysosome);GO:0005765(lysosomal membrane);GO:0005829(cytosol);GO:0006468(protein phosphorylation);GO:0006974(cellular response to DNA damage stimulus);GO:0008630(intrinsic apoptotic signaling pathway in response to DNA …	04150(mTOR signaling pathway);04150(mTOR signaling pathway)	NA	NA	NA	folliculin interacting protein 2 [Source:HGNC Symbol;Acc:HGNC:29280]	protein_coding;retained_intron;processed_transcript	NA	R-HSA-9645598(RRAGC,D hydrolyzes GTP)	0.916185	1.07384	1.05596	3.05387	2.9942	2.69549	0.348369	-1.52131	2.15224e-72	1.97233e-70	down	yes
ENSG00000025039	RRAGD	58528	ENST00000369415;ENST00000492783;ENST00000359203	GO:0000166(nucleotide binding);GO:0003924(GTPase activity);GO:0005515(protein binding);GO:0005525(GTP binding);GO:0005634(nucleus);GO:0005654(nucleoplasm);GO:0005737(cytoplasm);GO:0005764(lysosome);GO:0005813(centrosome);GO:0005829(cytosol);GO:0008104(protein localization);GO:0009267(cellular response to starvation);GO:0010506(regulation of autophagy);GO:0016787(hydrolase activity);GO:0019003(GDP…	04140(Autophagy - animal);04150(mTOR signaling pathway);05131(Shigellosis);05131(Shigellosis)	NA	NA	NA	Ras related GTP binding D [Source:HGNC Symbol;Acc:HGNC:19903]	protein_coding;processed_transcript	NA	R-HSA-165680(Formation of active mTORC1 complex);R-HSA-165692(Phosphorylation of 4E-BP1 by activated mTORC1);R-HSA-165718(mTORC1 phosphorylation of RPS6KB1 (S6K));R-HSA-377186(Activated Akt1 phosphorylates AKT1S1 (PRAS40));R-HSA-380979(RHEB in mTORC1:RHEB:GTP hydrolyses GTP);R-HSA-447074(AMPK phosphorylates Raptor in the mTORC1 complex);R-HSA-5653957(Rag dimer formation);R-HSA-5653968(Ragulator:R…	6.41641	6.55366	5.86206	13.2803	12.3281	13.2807	0.484252	-1.04617	3.63388e-72	3.31299e-70	down	yes
ENSG00000205426	KRT81	3887	ENST00000327741	GO:0005515(protein binding);GO:0005615(extracellular space);GO:0005829(cytosol);GO:0005882(intermediate filament);GO:0030280(structural constituent of skin epidermis);GO:0031424(keratinization);GO:0045095(keratin filament);GO:0045109(intermediate filament organization)	NA	NA	NA	NA	keratin 81 [Source:HGNC Symbol;Acc:HGNC:6458]	protein_coding	DOID:0050686(organ_system_cancer);DOID:10534(stomach_cancer);DOID:14566(disease_of_cellular_proliferation);DOID:162(cancer);DOID:3119(gastrointestinal_system_cancer);DOID:4(disease);DOID:5517(stomach_carcinoma)	R-HSA-6805546(Keratin type I binds keratin type II);R-HSA-6805573(Keratin type I/type II heterodimers form tetramers);R-HSA-6806610(Keratin filament formation);R-HSA-6806613(Keratin tetramers bind to form unit length filaments);R-HSA-6806629(Formation of tonofilament bundles);R-HSA-6809393(Keratin filaments bind cell-cell adhesion complexes);R-HSA-6809663(Formation of hair keratin fibres);R-HSA-6…	11.4032	11.6889	12.5493	2.11631	2.4261	2.11099	5.35688	2.42139	3.9607e-72	3.6017e-70	up	yes
ENSG00000180198	RCC1	1104	ENST00000649185;ENST00000411533;ENST00000427469;ENST00000373831;ENST00000373833;ENST00000430407;ENST00000486790;ENST00000419074;ENST00000683442;ENST00000373832;ENST00000429051;ENST00000478232;ENST00000398958;ENST00000434290	GO:0000082(G1/S transition of mitotic cell cycle);GO:0000785(chromatin);GO:0000794(condensed nuclear chromosome);GO:0003677(DNA binding);GO:0003682(chromatin binding);GO:0005085(guanyl-nucleotide exchange factor activity);GO:0005515(protein binding);GO:0005634(nucleus);GO:0005654(nucleoplasm);GO:0005694(chromosome);GO:0005737(cytoplasm);GO:0007049(cell cycle);GO:0007052(mitotic spindle organizati…	NA	NA	NA	NA	regulator of chromosome condensation 1 [Source:HGNC Symbol;Acc:HGNC:1913]	protein_coding;processed_transcript;retained_intron	DOID:0050155(sensory_system_disease);DOID:10584(retinitis_pigmentosa);DOID:1492(eye_and_adnexa_disease);DOID:3612(retinitis);DOID:4(disease);DOID:5614(eye_disease);DOID:5679(retinal_disease);DOID:7(disease_of_anatomical_entity);DOID:8466(retinal_degeneration);DOID:863(nervous_system_disease)	R-HSA-180687(Conversion of Ran-GDP to Ran-GTP);R-HSA-9624845(RCC1 stimulates GDP to GTP exchange on RAN)	24.9031	23.7847	25.2489	9.58394	9.70113	9.28392	2.588	1.37184	4.58634e-72	4.12829e-70	up	yes
ENSG00000132561	MATN2	4147	ENST00000521689;ENST00000254898;ENST00000523561;ENST00000520016;ENST00000518154;ENST00000518370;ENST00000520160;ENST00000519582;ENST00000523490;ENST00000522135;ENST00000517321;ENST00000521952;ENST00000524308;ENST00000521041	GO:0005201(extracellular matrix structural constituent);GO:0005509(calcium ion binding);GO:0005515(protein binding);GO:0005576(extracellular region);GO:0008150(biological_process);GO:0030198(extracellular matrix organization);GO:0031012(extracellular matrix);GO:0062023(collagen-containing extracellular matrix);GO:0110165(cellular anatomical entity);GO:0110165(cellular anatomical entity)	NA	NA	NA	NA	matrilin 2 [Source:HGNC Symbol;Acc:HGNC:6908]	protein_coding;retained_intron;nonsense_mediated_decay	NA	NA	8.35153	8.67257	8.43283	2.94982	2.74599	2.74599	3.01558	1.59244	1.29445e-71	1.15636e-69	up	yes
ENSG00000126787	DLGAP5	9787	ENST00000247191;ENST00000395425;ENST00000554067;ENST00000554007;ENST00000557645	GO:0005515(protein binding);GO:0005634(nucleus);GO:0005737(cytoplasm);GO:0005739(mitochondrion);GO:0005819(spindle);GO:0005829(cytosol);GO:0005856(cytoskeleton);GO:0007049(cell cycle);GO:0007052(mitotic spindle organization);GO:0007059(chromosome segregation);GO:0007079(mitotic chromosome movement towards spindle pole);GO:0007346(regulation of mitotic cell cycle);GO:0008017(microtubule binding);G…	NA	NA	NA	NA	DLG associated protein 5 [Source:HGNC Symbol;Acc:HGNC:16864]	protein_coding;retained_intron	DOID:0050686(organ_system_cancer);DOID:14566(disease_of_cellular_proliferation);DOID:162(cancer);DOID:3119(gastrointestinal_system_cancer);DOID:3571(liver_cancer);DOID:4(disease);DOID:684(hepatocellular_carcinoma);DOID:686(liver_carcinoma)	R-HSA-9018538(DLGAP5 gene transcription is stimulated by NOTCH3)	14.6292	16.3769	16.2527	4.85452	4.65912	4.17265	3.45301	1.78785	1.65385e-71	1.47002e-69	up	yes
ENSG00000162430	SELENON	57190	ENST00000374315;ENST00000354177;ENST00000494537;ENST00000361547	GO:0003016(respiratory system process);GO:0005509(calcium ion binding);GO:0005515(protein binding);GO:0005783(endoplasmic reticulum);GO:0005789(endoplasmic reticulum membrane);GO:0007005(mitochondrion organization);GO:0014816(skeletal muscle satellite cell differentiation);GO:0014834(skeletal muscle satellite cell maintenance involved in skeletal muscle regeneration);GO:0014858(positive regulatio…	NA	NA	NA	NA	selenoprotein N [Source:HGNC Symbol;Acc:HGNC:15999]	protein_coding;nonsense_mediated_decay	NA	NA	31.5031	31.0009	31.4329	13.4785	14.1449	13.6278	2.27719	1.18726	1.7612e-71	1.56152e-69	up	yes
ENSG00000100605	ITPK1	3705	ENST00000555495;ENST00000267615;ENST00000557309;ENST00000553452;ENST00000556954;ENST00000554999;ENST00000354313;ENST00000556603	GO:0000166(nucleotide binding);GO:0000287(magnesium ion binding);GO:0000825(inositol tetrakisphosphate 6-kinase activity);GO:0003824(catalytic activity);GO:0005524(ATP binding);GO:0005829(cytosol);GO:0007165(signal transduction);GO:0007596(blood coagulation);GO:0016301(kinase activity);GO:0016310(phosphorylation);GO:0016324(apical plasma membrane);GO:0016740(transferase activity);GO:0016787(hydro…	00562(Inositol phosphate metabolism);01100(Metabolic pathways);04070(Phosphatidylinositol signaling system);04070(Phosphatidylinositol signaling system)	K00913	EC:2.7.1.134;EC:2.7.1.159	NA	inositol-tetrakisphosphate 1-kinase [Source:HGNC Symbol;Acc:HGNC:6177]	protein_coding;processed_transcript	NA	R-HSA-1855159(I(1,3,4,6)P4 is dephosphorylated to I(3,4,6)P3 by ITPK1 in the cytosol);R-HSA-1855162(I(3,4,5,6)P4 is phosphorylated to I(1,3,4,5,6)P5 by ITPK1 in the cytosol);R-HSA-1855169(I(3,4,6)P3 is phosphorylated to I(1,3,4,6)P4 by ITPK1 in the cytosol);R-HSA-1855171(I(1,3,4,6)P4 is dephosphorylated to I(1,3,4)P3 by ITPK1 in the cytosol);R-HSA-1855172(I(1,3,4)P3 is phosphorylated to I(1,3,4,5…	7.62817	7.39096	7.72368	2.45019	2.53814	2.45941	3.05366	1.61054	2.21888e-71	1.96241e-69	up	yes
ENSG00000110108	TMEM109	79073	ENST00000227525;ENST00000536171	GO:0003674(molecular_function);GO:0005244(voltage-gated ion channel activity);GO:0005515(protein binding);GO:0005634(nucleus);GO:0005640(nuclear outer membrane);GO:0005783(endoplasmic reticulum);GO:0005789(endoplasmic reticulum membrane);GO:0006811(ion transport);GO:0016020(membrane);GO:0016021(integral component of membrane);GO:0016529(sarcoplasmic reticulum);GO:0033017(sarcoplasmic reticulum me…	NA	NA	NA	NA	transmembrane protein 109 [Source:HGNC Symbol;Acc:HGNC:28771]	protein_coding	NA	NA	38.0219	35.5108	36.3194	13.2172	13.1259	13.7575	2.73942	1.45387	3.70444e-70	3.18106e-68	up	yes
ENSG00000196154	S100A4	6275	ENST00000354332;ENST00000368716;ENST00000481009;ENST00000368715;ENST00000468373;ENST00000368714	GO:0001837(epithelial to mesenchymal transition);GO:0003723(RNA binding);GO:0003779(actin binding);GO:0005509(calcium ion binding);GO:0005515(protein binding);GO:0005576(extracellular region);GO:0005615(extracellular space);GO:0005634(nucleus);GO:0005737(cytoplasm);GO:0042802(identical protein binding);GO:0043005(neuron projection);GO:0043123(positive regulation of I-kappaB kinase/NF-kappaB signa…	NA	NA	NA	NA	S100 calcium binding protein A4 [Source:HGNC Symbol;Acc:HGNC:10494]	protein_coding;processed_transcript	DOID:0014667(disease_of_metabolism);DOID:0050013(carbohydrate_metabolism_disease);DOID:0050615(respiratory_system_cancer);DOID:0050686(organ_system_cancer);DOID:0050687(cell_type_cancer);DOID:0050828(artery_disease);DOID:0060071(pre_malignant_neoplasm);DOID:0060072(benign_neoplasm);DOID:0060084(cell_type_benign_neoplasm);DOID:0060100(musculoskeletal_system_cancer);DOID:0060158(acquired_metabolic_…	NA	154.309	143.34	153.212	51.9152	50.3956	41.9465	3.1254	1.64404	3.72534e-70	3.19129e-68	up	yes
ENSG00000054967	RELT	84957	ENST00000064780;ENST00000545886;ENST00000545687;ENST00000539134;ENST00000537771;ENST00000393580	GO:0005515(protein binding);GO:0005654(nucleoplasm);GO:0005737(cytoplasm);GO:0005886(plasma membrane);GO:0006915(apoptotic process);GO:0016020(membrane);GO:0016021(integral component of membrane);GO:0048471(perinuclear region of cytoplasm);GO:0097186(amelogenesis);GO:0097186(amelogenesis)	04060(Cytokine-cytokine receptor interaction);04060(Cytokine-cytokine receptor interaction)	NA	NA	NA	RELT TNF receptor [Source:HGNC Symbol;Acc:HGNC:13764]	protein_coding;retained_intron	NA	NA	4.31246	3.78844	3.73184	9.46419	8.73227	9.11025	0.433327	-1.20647	5.9943e-70	5.09803e-68	down	yes
ENSG00000144642	RBMS3	27303	ENST00000432518;ENST00000452462;ENST00000273139;ENST00000383767;ENST00000434693;ENST00000445033;ENST00000383766;ENST00000478716;ENST00000473799;ENST00000497274;ENST00000497205;ENST00000471426;ENST00000497319;ENST00000456853;ENST00000636900;ENST00000636680	GO:0002357(defense response to tumor cell);GO:0003676(nucleic acid binding);GO:0003723(RNA binding);GO:0003730(mRNA 3'-UTR binding);GO:0005634(nucleus);GO:0005737(cytoplasm);GO:0005829(cytosol);GO:0008143(poly(A) binding);GO:0008266(poly(U) RNA binding);GO:0010628(positive regulation of gene expression);GO:0010629(negative regulation of gene expression);GO:0035925(mRNA 3'-UTR AU-rich region bindi…	NA	NA	NA	NA	RNA binding motif single stranded interacting protein 3 [Source:HGNC Symbol;Acc:HGNC:13427]	processed_transcript;protein_coding;retained_intron	NA	NA	1.01749	0.971875	1.09285	0.166498	0.170628	0.177949	5.98402	2.58112	2.66919e-69	2.24852e-67	up	yes
ENSG00000133657	ATP13A3	79572	ENST00000645621;ENST00000461660;ENST00000691700;ENST00000685123;ENST00000690382;ENST00000645319;ENST00000690810;ENST00000492983;ENST00000429136;ENST00000485194;ENST00000439040;ENST00000645538;ENST00000690408;ENST00000687055	GO:0000166(nucleotide binding);GO:0005215(transporter activity);GO:0005524(ATP binding);GO:0005768(endosome);GO:0006812(cation transport);GO:0006874(cellular calcium ion homeostasis);GO:0015203(polyamine transmembrane transporter activity);GO:0015594(ABC-type putrescine transporter activity);GO:0015847(putrescine transport);GO:0016020(membrane);GO:0016021(integral component of membrane);GO:001688…	NA	NA	NA	NA	ATPase 13A3 [Source:HGNC Symbol;Acc:HGNC:24113]	retained_intron;protein_coding;processed_transcript	NA	NA	7.6369	10.2255	9.40546	37.1534	36.7804	32.8246	0.255416	-1.96908	2.93293e-69	2.46485e-67	down	yes
ENSG00000111348	ARHGDIB	397	ENST00000228945;ENST00000541380;ENST00000541546;ENST00000535676;ENST00000539131;ENST00000541644;ENST00000542276;ENST00000545895;ENST00000536592	GO:0003924(GTPase activity);GO:0005094(Rho GDP-dissociation inhibitor activity);GO:0005096(GTPase activator activity);GO:0005515(protein binding);GO:0005737(cytoplasm);GO:0005829(cytosol);GO:0005856(cytoskeleton);GO:0007266(Rho protein signal transduction);GO:0016020(membrane);GO:0031267(small GTPase binding);GO:0031410(cytoplasmic vesicle);GO:0035023(regulation of Rho protein signal transduction…	04722(Neurotrophin signaling pathway);04962(Vasopressin-regulated water reabsorption);04962(Vasopressin-regulated water reabsorption)	NA	NA	NA	Rho GDP dissociation inhibitor beta [Source:HGNC Symbol;Acc:HGNC:679]	protein_coding;retained_intron;processed_transcript	DOID:0050686(organ_system_cancer);DOID:0050687(cell_type_cancer);DOID:11054(urinary_bladder_cancer);DOID:14566(disease_of_cellular_proliferation);DOID:162(cancer);DOID:2994(germ_cell_cancer);DOID:3996(urinary_system_cancer);DOID:4766(embryoma);DOID:4(disease);DOID:688(embryonal_cancer)	R-HSA-9012835(GDIs block activation of RHOA);R-HSA-9013147(RAC1 GDIs block activation of RAC1);R-HSA-9013158(CDC42 GDIs block activation of CDC42);R-HSA-9014456(GDIs block activation of RHOG);R-HSA-9018754(GDIs bind RHOH);R-HSA-9018807(RAC3 GDIs block activation of RAC3)	18.2425	17.8541	16.9853	3.83101	3.82269	2.87546	5.04142	2.33383	3.8285e-69	3.20987e-67	up	yes
ENSG00000169047	IRS1	3667	ENST00000305123;ENST00000498335	GO:0001784(phosphotyrosine residue binding);GO:0005068(transmembrane receptor protein tyrosine kinase adaptor activity);GO:0005080(protein kinase C binding);GO:0005158(insulin receptor binding);GO:0005159(insulin-like growth factor receptor binding);GO:0005515(protein binding);GO:0005634(nucleus);GO:0005654(nucleoplasm);GO:0005737(cytoplasm);GO:0005829(cytosol);GO:0005886(plasma membrane);GO:0005…	04022(cGMP-PKG signaling pathway);04068(FoxO signaling pathway);04140(Autophagy - animal);04150(mTOR signaling pathway);04151(PI3K-Akt signaling pathway);04152(AMPK signaling pathway);04211(Longevity regulating pathway);04213(Longevity regulating pathway - multiple species);04722(Neurotrophin signaling pathway);04910(Insulin signaling pathway);04920(Adipocytokine signaling pathway);04923(Regulati…	NA	NA	NA	insulin receptor substrate 1 [Source:HGNC Symbol;Acc:HGNC:6125]	protein_coding;processed_transcript	DOID:0014667(disease_of_metabolism);DOID:0050013(carbohydrate_metabolism_disease);DOID:0050117(disease_by_infectious_agent);DOID:0050155(sensory_system_disease);DOID:0050177(monogenic_disease);DOID:0050686(organ_system_cancer);DOID:0050687(cell_type_cancer);DOID:0050736(autosomal_dominant_disease);DOID:0050739(autosomal_genetic_disease);DOID:0060116(sensory_system_cancer);DOID:0060158(acquired_me…	R-HSA-109699(PI3K-containing complexes phosphorylate PIP2 to PIP3);R-HSA-109817(GRB2:SOS1:p-Y-IRS1,p-Y-IRS2 mediated nucleotide exchange of RAS);R-HSA-109823(MAPK3,(MAPK1) phosphorylates GRB2-1:SOS1:p-Y-IRS1,p-Y-IRS2);R-HSA-1168423(JAK2 phosphorylation of IRS-1/2);R-HSA-198211(Active TRKA binds IRS1/2);R-HSA-198266(PI3K produces PIP3 and other phosphatidyl inositides);R-HSA-198295(TRKA phosphoryl…	8.06105	9.32816	8.73499	3.08863	2.78038	2.70927	3.04539	1.60663	4.80217e-69	4.01672e-67	up	yes
ENSG00000136002	ARHGEF4	50649	ENST00000409359;ENST00000490728;ENST00000392953;ENST00000496764;ENST00000525092;ENST00000528247;ENST00000326016;ENST00000636987;ENST00000527365;ENST00000409303;ENST00000532720;ENST00000526381;ENST00000355771;ENST00000439368	GO:0005085(guanyl-nucleotide exchange factor activity);GO:0005515(protein binding);GO:0005737(cytoplasm);GO:0005829(cytosol);GO:0005886(plasma membrane);GO:0016020(membrane);GO:0019904(protein domain specific binding);GO:0030032(lamellipodium assembly);GO:0032587(ruffle membrane);GO:0035556(intracellular signal transduction);GO:0042995(cell projection);GO:0046847(filopodium assembly);GO:0050790(r…	04810(Regulation of actin cytoskeleton);04810(Regulation of actin cytoskeleton)	NA	NA	NA	Rho guanine nucleotide exchange factor 4 [Source:HGNC Symbol;Acc:HGNC:684]	protein_coding;retained_intron;processed_transcript;nonsense_mediated_decay	NA	R-HSA-205039(p75NTR indirectly activates RAC and Cdc42 via a guanyl-nucleotide exchange factor);R-HSA-419166(GEFs activate RhoA,B,C);R-HSA-8980691(RHOA GEFs activate RHOA);R-HSA-9013143(RAC1 GEFs activate RAC1);R-HSA-9013159(CDC42 GEFs activate CDC42)	6.67564	5.96319	6.52392	2.03449	1.72548	1.8623	3.40837	1.76908	9.33784e-69	7.73754e-67	up	yes
ENSG00000169710	FASN	2194	ENST00000306749;ENST00000578424;ENST00000637693;ENST00000584610;ENST00000635733;ENST00000579410;ENST00000637026;ENST00000637525;ENST00000636628;ENST00000635197;ENST00000636968;ENST00000580382;ENST00000634990	GO:0001649(osteoblast differentiation);GO:0002068(glandular epithelial cell development);GO:0003723(RNA binding);GO:0003824(catalytic activity);GO:0004312(fatty acid synthase activity);GO:0004313([acyl-carrier-protein] S-acetyltransferase activity);GO:0004314([acyl-carrier-protein] S-malonyltransferase activity);GO:0004315(3-oxoacyl-[acyl-carrier-protein] synthase activity);GO:0004316(3-oxoacyl-[…	00061(Fatty acid biosynthesis);01100(Metabolic pathways);01212(Fatty acid metabolism);04152(AMPK signaling pathway);04910(Insulin signaling pathway);04910(Insulin signaling pathway)	K00665	EC:2.3.1.85	NA	fatty acid synthase [Source:HGNC Symbol;Acc:HGNC:3594]	protein_coding;retained_intron;processed_transcript;nonsense_mediated_decay	DOID:0014667(disease_of_metabolism);DOID:0050013(carbohydrate_metabolism_disease);DOID:0050117(disease_by_infectious_agent);DOID:0050177(monogenic_disease);DOID:0050686(organ_system_cancer);DOID:0050687(cell_type_cancer);DOID:0050736(autosomal_dominant_disease);DOID:0050739(autosomal_genetic_disease);DOID:0060158(acquired_metabolic_disease);DOID:10283(prostate_cancer);DOID:14566(disease_of_cellul…	R-HSA-163733(Transcriptional activation of FAS monomer gene by ChREBP:MLX);R-HSA-163756(Formation of fatty acid synthase (FAS) dimer);R-HSA-1655843(Expression of Fatty Acid Synthase (FASN));R-HSA-199202(Phosphopantetheine conjugation of the ACP domain of FAS);R-HSA-5655955(OLAH hydrolyzes decanoyl-FASN dimer to DECA and FASN dimer);R-HSA-75872(acetyl-CoA + 7 malonyl-CoA + 14 NADHP + 14 H+ => palm…	22.7949	22.9831	23.1714	10.1449	10.8839	11.232	2.13725	1.09575	2.16439e-68	1.78512e-66	up	yes
ENSG00000204267	TAP2	6891,266629	ENST00000485701;ENST00000698448;ENST00000652259;ENST00000464100;ENST00000374897;ENST00000698440;ENST00000698441;ENST00000698449	GO:0000166(nucleotide binding);GO:0001913(T cell mediated cytotoxicity);GO:0001916(positive regulation of T cell mediated cytotoxicity);GO:0002237(response to molecule of bacterial origin);GO:0002250(adaptive immune response);GO:0002376(immune system process);GO:0002481(antigen processing and presentation of exogenous protein antigen via MHC class Ib, TAP-dependent);GO:0002485(antigen processing …	02010(ABC transporters);04145(Phagosome);04612(Antigen processing and presentation);05163(Human cytomegalovirus infection);05168(Herpes simplex virus 1 infection);05169(Epstein-Barr virus infection);05170(Human immunodeficiency virus 1 infection);05340(Primary immunodeficiency);05340(Primary immunodeficiency)	NA	NA	NA	transporter 2, ATP binding cassette subfamily B member [Source:HGNC Symbol;Acc:HGNC:44]	retained_intron;protein_coding	DOID:0014667(disease_of_metabolism);DOID:0050013(carbohydrate_metabolism_disease);DOID:0050117(disease_by_infectious_agent);DOID:0050155(sensory_system_disease);DOID:0050161(lower_respiratory_tract_disease);DOID:0050177(monogenic_disease);DOID:0050338(primary_bacterial_infectious_disease);DOID:0050686(organ_system_cancer);DOID:0050687(cell_type_cancer);DOID:0050737(autosomal_recessive_disease);DO…	R-HSA-1236949(Translocation of antigenic peptides back to phagosomes via TAP);R-HSA-8863858(SEC22B, CALR, STX4, TAP and TAPBP bind);R-HSA-8863914(Transport of SEC22B, TAP and PLC from ER to ERGIC);R-HSA-8951499(Loading of antigenic peptides on to class I MHC);R-HSA-8951595(CALR, TAP, TAPBP dissociate from SEC22B:STX4);R-HSA-983142(Formation of peptide loading complex (PLC));R-HSA-983144(Transport…	5.25897	5.06727	5.62374	1.66592	1.80814	1.69456	3.08593	1.6257	3.45605e-68	2.83069e-66	up	yes
ENSG00000138119	MYOF	26509	ENST00000359263;ENST00000485212;ENST00000475358;ENST00000463743;ENST00000474161;ENST00000488645;ENST00000371488;ENST00000371489;ENST00000358334	GO:0001778(plasma membrane repair);GO:0005515(protein binding);GO:0005543(phospholipid binding);GO:0005634(nucleus);GO:0005635(nuclear envelope);GO:0005886(plasma membrane);GO:0005901(caveola);GO:0006936(muscle contraction);GO:0007009(plasma membrane organization);GO:0007520(myoblast fusion);GO:0008015(blood circulation);GO:0016020(membrane);GO:0016021(integral component of membrane);GO:0030659(c…	NA	NA	NA	NA	myoferlin [Source:HGNC Symbol;Acc:HGNC:3656]	protein_coding;processed_transcript;nonsense_mediated_decay;retained_intron	NA	NA	44.0966	49.9011	49.1957	22.2518	22.9164	22.2368	2.12437	1.08704	4.07239e-68	3.32782e-66	up	yes
ENSG00000157193	LRP8	7804	ENST00000669432;ENST00000668071;ENST00000654834;ENST00000460214;ENST00000662198;ENST00000347547;ENST00000653217;ENST00000653169;ENST00000659993;ENST00000668448;ENST00000354412;ENST00000306052;ENST00000658277;ENST00000667377;ENST00000657895;ENST00000662604;ENST00000496580;ENST00000653810;ENST00000459674;ENST00000661457;ENST00000481431;ENST00000657047;ENST00000654634;ENST00000465675;ENST00000529670…	GO:0001523(retinoid metabolic process);GO:0001540(amyloid-beta binding);GO:0004888(transmembrane signaling receptor activity);GO:0005041(low-density lipoprotein particle receptor activity);GO:0005509(calcium ion binding);GO:0005515(protein binding);GO:0005576(extracellular region);GO:0005615(extracellular space);GO:0005875(microtubule associated complex);GO:0005886(plasma membrane);GO:0005901(cav…	NA	NA	NA	NA	LDL receptor related protein 8 [Source:HGNC Symbol;Acc:HGNC:6700]	retained_intron;protein_coding;nonsense_mediated_decay;processed_transcript	DOID:0050828(artery_disease);DOID:1287(cardiovascular_system_disease);DOID:178(vascular_disease);DOID:3393(coronary_artery_disease);DOID:4(disease);DOID:5844(myocardial_infarction);DOID:7(disease_of_anatomical_entity)	R-HSA-2404131(LRPs transport extracellular CR:atREs:HSPG:apoE to cytosol);R-HSA-432121(LDL binds to LRP8);R-HSA-432129(FGR binds and phosphorylates LRP8);R-HSA-8948034(FGR binds LDL:LRP8)	1.89925	1.86708	2.04858	0.511107	0.572463	0.525483	3.61387	1.85355	9.80735e-68	7.92295e-66	up	yes
ENSG00000111319	SCNN1A	6337	ENST00000545605;ENST00000536411;ENST00000543768;ENST00000538979;ENST00000228916;ENST00000360168;ENST00000536087;ENST00000338748;ENST00000457871;ENST00000540037;ENST00000542436;ENST00000538957;ENST00000366131;ENST00000536788;ENST00000396966;ENST00000542260;ENST00000541249;ENST00000543585;ENST00000542966;ENST00000539953;ENST00000539030;ENST00000536176	GO:0001669(acrosomal vesicle);GO:0005272(sodium channel activity);GO:0005515(protein binding);GO:0005737(cytoplasm);GO:0005886(plasma membrane);GO:0005887(integral component of plasma membrane);GO:0005929(cilium);GO:0006811(ion transport);GO:0006814(sodium ion transport);GO:0006883(cellular sodium ion homeostasis);GO:0008217(regulation of blood pressure);GO:0015280(ligand-gated sodium channel act…	04742(Taste transduction);04960(Aldosterone-regulated sodium reabsorption);04960(Aldosterone-regulated sodium reabsorption)	NA	NA	NA	sodium channel epithelial 1 subunit alpha [Source:HGNC Symbol;Acc:HGNC:10599]	processed_transcript;protein_coding;nonsense_mediated_decay	DOID:0050161(lower_respiratory_tract_disease);DOID:0050177(monogenic_disease);DOID:0050737(autosomal_recessive_disease);DOID:0050739(autosomal_genetic_disease);DOID:11162(respiratory_failure);DOID:11396(pulmonary_edema);DOID:13250(diarrhea);DOID:1485(cystic_fibrosis);DOID:1579(respiratory_system_disease);DOID:18(urinary_system_disease);DOID:225(syndrome);DOID:4479(pseudohypoaldosteronism);DOID:44…	R-HSA-2672334(SCNN channels transport extracellular Na+ to cytosol);R-HSA-2682349(RAF1:SGK:TSC22D3:WPP ubiquitinates SCNN channels)	7.64162	7.7137	8.06768	1.41184	1.88171	2.01458	4.41267	2.14165	1.99029e-67	1.60059e-65	up	yes
ENSG00000170312	CDK1	983	ENST00000448257;ENST00000395284;ENST00000475504;ENST00000487784;ENST00000373809;ENST00000316629;ENST00000519078;ENST00000519760	GO:0000086(G2/M transition of mitotic cell cycle);GO:0000166(nucleotide binding);GO:0000226(microtubule cytoskeleton organization);GO:0000278(mitotic cell cycle);GO:0000307(cyclin-dependent protein kinase holoenzyme complex);GO:0000781(chromosome, telomeric region);GO:0001618(virus receptor activity);GO:0003682(chromatin binding);GO:0004672(protein kinase activity);GO:0004674(protein serine/threo…	04110(Cell cycle);04114(Oocyte meiosis);04115(p53 signaling pathway);04218(Cellular senescence);04540(Gap junction);04914(Progesterone-mediated oocyte maturation);05170(Human immunodeficiency virus 1 infection);05203(Viral carcinogenesis);05203(Viral carcinogenesis)	K02087	EC:2.7.11.22;EC:2.7.11.23	NA	cyclin dependent kinase 1 [Source:HGNC Symbol;Acc:HGNC:1722]	protein_coding;retained_intron;processed_transcript	DOID:0050155(sensory_system_disease);DOID:0050686(organ_system_cancer);DOID:0050687(cell_type_cancer);DOID:0060083(immune_system_cancer);DOID:0060116(sensory_system_cancer);DOID:10652(Alzheimer's_disease);DOID:120(female_reproductive_organ_cancer);DOID:1240(leukemia);DOID:1289(neurodegenerative_disease);DOID:1307(dementia);DOID:14566(disease_of_cellular_proliferation);DOID:1492(eye_and_adnexa_dis…	R-HSA-112342(Inactivation of MAP2K1 by CDK1);R-HSA-113638(Association of Cyclin B/Cdk1 with replicative origin inhibits pre-RC formation);R-HSA-170044(Translocation of Cyclin B1:phospho-Cdc2 complexes to the nucleus);R-HSA-170055(Myt-1 mediated phosphorylation of Cyclin B:Cdc2 complexes);R-HSA-170057(Formation of Cyclin B:Cdc2 complexes);R-HSA-170070(Wee1-mediated phosphorylation of Cyclin B1:pho…	15.2346	15.8586	16.4272	5.51603	4.86146	5.30115	3.0309	1.59975	2.24907e-67	1.79243e-65	up	yes
ENSG00000105968	H2AZ2	94239	ENST00000222690;ENST00000308153;ENST00000350771;ENST00000381124;ENST00000446531;ENST00000437072;ENST00000349299;ENST00000521529	GO:0000786(nucleosome);GO:0003674(molecular_function);GO:0003677(DNA binding);GO:0005634(nucleus);GO:0005694(chromosome);GO:0008150(biological_process);GO:0030527(structural constituent of chromatin);GO:0046982(protein heterodimerization activity);GO:0070062(extracellular exosome);GO:0070062(extracellular exosome)	04217(Necroptosis);05034(Alcoholism);05322(Systemic lupus erythematosus);05322(Systemic lupus erythematosus)	NA	NA	NA	H2A.Z variant histone 2 [Source:HGNC Symbol;Acc:HGNC:20664]	protein_coding	NA	R-HSA-1214188(PRDM9 trimethylates histone H3);R-HSA-176700(Incorporation Of Extended And Processed Telomere End Into Higher Order T-Loop And Associated Protein Structure);R-HSA-181450(Incorporation Of Extended And Processed Telomere End Into Associated Protein Structure);R-HSA-212222(PRC2 recruits DNA methyltransferases);R-HSA-212252(Polycomb Repressive Complex 2 (PRC2) Is recruited to chromatin)…	17.0471	17.9664	16.7436	5.89111	6.34434	5.07942	2.98917	1.57975	3.42491e-67	2.71126e-65	up	yes
ENSG00000120708	TGFBI	7045	ENST00000442011;ENST00000506699;ENST00000515433;ENST00000509485;ENST00000504411;ENST00000514242;ENST00000509749;ENST00000507018;ENST00000604555;ENST00000503087;ENST00000508076;ENST00000504185;ENST00000513497	GO:0001525(angiogenesis);GO:0002062(chondrocyte differentiation);GO:0005178(integrin binding);GO:0005201(extracellular matrix structural constituent);GO:0005515(protein binding);GO:0005518(collagen binding);GO:0005576(extracellular region);GO:0005604(basement membrane);GO:0005615(extracellular space);GO:0005802(trans-Golgi network);GO:0005886(plasma membrane);GO:0007155(cell adhesion);GO:0007162(…	NA	NA	NA	NA	transforming growth factor beta induced [Source:HGNC Symbol;Acc:HGNC:11771]	protein_coding;retained_intron;nonsense_mediated_decay;processed_transcript	DOID:0050155(sensory_system_disease);DOID:0050686(organ_system_cancer);DOID:0060100(musculoskeletal_system_cancer);DOID:0080001(bone_disease);DOID:10124(corneal_disease);DOID:10126(keratoconus);DOID:1192(peripheral_nervous_system_neoplasm);DOID:12318(corneal_granular_dystrophy);DOID:14566(disease_of_cellular_proliferation);DOID:1492(eye_and_adnexa_disease);DOID:162(cancer);DOID:17(musculoskeletal…	R-HSA-976734(Amyloid fibrils have additional components);R-HSA-977136(Amyloid precursor proteins form ordered fibrils)	106.619	105.942	102.84	48.436	48.1789	53.6061	2.09958	1.0701	3.50725e-67	2.77026e-65	up	yes
ENSG00000130816	DNMT1	1786	ENST00000678024;ENST00000676868;ENST00000589351;ENST00000679100;ENST00000340748;ENST00000359526;ENST00000677783;ENST00000586588;ENST00000588913;ENST00000678647;ENST00000677013;ENST00000678694;ENST00000592705;ENST00000677634;ENST00000585843;ENST00000589349;ENST00000589294;ENST00000678851;ENST00000678804;ENST00000679103;ENST00000589091;ENST00000679313;ENST00000678107;ENST00000586086;ENST00000591798…	GO:0000122(negative regulation of transcription by RNA polymerase II);GO:0000792(heterochromatin);GO:0001674(female germ cell nucleus);GO:0003677(DNA binding);GO:0003682(chromatin binding);GO:0003723(RNA binding);GO:0003886(DNA (cytosine-5-)-methyltransferase activity);GO:0005515(protein binding);GO:0005634(nucleus);GO:0005654(nucleoplasm);GO:0005657(replication fork);GO:0005721(pericentric heter…	00270(Cysteine and methionine metabolism);01100(Metabolic pathways);05206(MicroRNAs in cancer);05206(MicroRNAs in cancer)	K00558	EC:2.1.1.37	NA	DNA methyltransferase 1 [Source:HGNC Symbol;Acc:HGNC:2976]	retained_intron;protein_coding;nonsense_mediated_decay;processed_transcript	DOID:0050117(disease_by_infectious_agent);DOID:0050615(respiratory_system_cancer);DOID:0050686(organ_system_cancer);DOID:0050687(cell_type_cancer);DOID:0060083(immune_system_cancer);DOID:0070004(myeloma);DOID:1037(lymphoblastic_leukemia);DOID:11054(urinary_bladder_cancer);DOID:11465(autonomic_nervous_system_disease);DOID:11504(autonomic_neuropathy);DOID:1240(leukemia);DOID:12603(acute_leukemia);D…	R-HSA-212222(PRC2 recruits DNA methyltransferases);R-HSA-212269(DNMT1,3A,3B:PRC2 methylates cytosine and histone H3);R-HSA-427409(Nucleolar Remodelling Complex (NoRC) binds intergenic region of rDNA);R-HSA-433672(NoRC:HDAC:DNMT deacetylates histone H4 and methylates histone H3);R-HSA-4655431(SUMOyation of DNMT1 with SUMO1);R-HSA-5227490(NoRC:HDAC:DNMT methylates cytosine of the rRNA genes);R-HSA-…	8.86779	8.40912	9.03941	3.17367	3.37436	2.80066	2.81497	1.49312	3.77935e-67	2.97855e-65	up	yes
ENSG00000100100	PIK3IP1	113791	ENST00000215912;ENST00000493034;ENST00000441972;ENST00000402249;ENST00000480654;ENST00000443175	GO:0005515(protein binding);GO:0005886(plasma membrane);GO:0014067(negative regulation of phosphatidylinositol 3-kinase signaling);GO:0016020(membrane);GO:0016021(integral component of membrane);GO:0036313(phosphatidylinositol 3-kinase catalytic subunit binding);GO:0043553(negative regulation of phosphatidylinositol 3-kinase activity);GO:0043553(negative regulation of phosphatidylinositol 3-kinas…	NA	NA	NA	NA	phosphoinositide-3-kinase interacting protein 1 [Source:HGNC Symbol;Acc:HGNC:24942]	protein_coding;retained_intron	NA	NA	5.84433	5.69038	5.4155	13.3222	12.206	12.0769	0.450744	-1.14962	4.90558e-67	3.85757e-65	down	yes
ENSG00000167900	TK1	7083	ENST00000301634;ENST00000590862;ENST00000586613;ENST00000588734;ENST00000592126;ENST00000590430	GO:0000166(nucleotide binding);GO:0004797(thymidine kinase activity);GO:0005515(protein binding);GO:0005524(ATP binding);GO:0005737(cytoplasm);GO:0005829(cytosol);GO:0006139(nucleobase-containing compound metabolic process);GO:0008270(zinc ion binding);GO:0009157(deoxyribonucleoside monophosphate biosynthetic process);GO:0016301(kinase activity);GO:0016310(phosphorylation);GO:0016740(transferase …	00240(Pyrimidine metabolism);00983(Drug metabolism - other enzymes);01100(Metabolic pathways);01100(Metabolic pathways)	K00857	EC:2.7.1.21	NA	thymidine kinase 1 [Source:HGNC Symbol;Acc:HGNC:11830]	protein_coding;retained_intron	DOID:0050615(respiratory_system_cancer);DOID:0050686(organ_system_cancer);DOID:120(female_reproductive_organ_cancer);DOID:1324(lung_cancer);DOID:14566(disease_of_cellular_proliferation);DOID:162(cancer);DOID:193(reproductive_organ_cancer);DOID:2151(malignant_ovarian_surface_epithelial_stromal_neoplasm);DOID:2152(ovary_epithelial_cancer);DOID:2394(ovarian_cancer);DOID:263(kidney_cancer);DOID:3905(…	R-HSA-73632(thymidine + ATP => TMP (deoxythymidine 5'-monophosphate) + ADP [TK1]);R-HSA-8962039(TK1 gene expression is stimulated by E2F1)	47.8893	39.9223	44.8577	13.0112	14.646	13.5052	3.22307	1.68844	5.49448e-67	4.3111e-65	up	yes
ENSG00000185215	TNFAIP2	7127	ENST00000560869;ENST00000559255;ENST00000333007;ENST00000558056;ENST00000561156;ENST00000560428;ENST00000560562;ENST00000561217;ENST00000559195	GO:0000145(exocyst);GO:0000149(SNARE binding);GO:0001525(angiogenesis);GO:0005515(protein binding);GO:0005615(extracellular space);GO:0006887(exocytosis);GO:0030154(cell differentiation);GO:0051601(exocyst localization);GO:0051601(exocyst localization)	NA	NA	NA	NA	TNF alpha induced protein 2 [Source:HGNC Symbol;Acc:HGNC:11895]	protein_coding;nonsense_mediated_decay;retained_intron;processed_transcript	NA	NA	39.3497	38.5744	39.2163	17.0655	17.8101	18.8541	2.18019	1.12445	8.97976e-67	7.03018e-65	up	yes
ENSG00000162511	LAPTM5	7805	ENST00000294507;ENST00000464569;ENST00000476492	GO:0002357(defense response to tumor cell);GO:0002720(positive regulation of cytokine production involved in immune response);GO:0005515(protein binding);GO:0005764(lysosome);GO:0005765(lysosomal membrane);GO:0005829(cytosol);GO:0005887(integral component of plasma membrane);GO:0006622(protein targeting to lysosome);GO:0006886(intracellular protein transport);GO:0006919(activation of cysteine-typ…	04142(Lysosome);04142(Lysosome)	NA	NA	NA	lysosomal protein transmembrane 5 [Source:HGNC Symbol;Acc:HGNC:29612]	protein_coding;processed_transcript	NA	NA	26.8785	25.9784	25.7256	10.2882	9.7918	9.80378	2.62961	1.39485	1.05307e-66	8.19015e-65	up	yes
ENSG00000166106	ADAMTS15	170689	ENST00000299164	GO:0004175(endopeptidase activity);GO:0004222(metalloendopeptidase activity);GO:0005576(extracellular region);GO:0005615(extracellular space);GO:0006508(proteolysis);GO:0007520(myoblast fusion);GO:0008201(heparin binding);GO:0008233(peptidase activity);GO:0008237(metallopeptidase activity);GO:0008270(zinc ion binding);GO:0009986(cell surface);GO:0016787(hydrolase activity);GO:0022617(extracellula…	NA	NA	NA	NA	ADAM metallopeptidase with thrombospondin type 1 motif 15 [Source:HGNC Symbol;Acc:HGNC:16305]	protein_coding	NA	R-HSA-5173005(B3GALTL transfers glucose to O-fucosyl-proteins);R-HSA-5173192(POFUT2 transfers fucose to TSR domain-containing proteins);R-HSA-6785565(Defective B3GALTL does not transfer glucose to O-fucosyl-proteins)	8.33104	8.61078	8.22561	2.3966	2.16447	2.67517	3.47797	1.79825	1.17231e-66	9.09762e-65	up	yes
ENSG00000160326	SLC2A6	11182	ENST00000485978;ENST00000371899;ENST00000432868;ENST00000414172;ENST00000371897	GO:0005353(fructose transmembrane transporter activity);GO:0005355(glucose transmembrane transporter activity);GO:0005515(protein binding);GO:0005764(lysosome);GO:0005765(lysosomal membrane);GO:0005886(plasma membrane);GO:0006110(regulation of glycolytic process);GO:0008643(carbohydrate transport);GO:0008645(hexose transmembrane transport);GO:0015755(fructose transmembrane transport);GO:0016020(m…	NA	NA	NA	NA	solute carrier family 2 member 6 [Source:HGNC Symbol;Acc:HGNC:11011]	processed_transcript;protein_coding	NA	R-HSA-429094(SLC2A6,8,10,12 transport Glc from extracellular region to cytosol)	12.0164	11.9633	12.6723	3.55167	3.26181	3.80061	3.45315	1.78791	1.21725e-66	9.40518e-65	up	yes
ENSG00000104884	ERCC2	2068	ENST00000391945;ENST00000391941;ENST00000588652;ENST00000684458;ENST00000587376;ENST00000391944;ENST00000391942;ENST00000586131;ENST00000485403;ENST00000586856;ENST00000591309;ENST00000684264;ENST00000682414;ENST00000684468;ENST00000586737;ENST00000682508;ENST00000646507;ENST00000684407;ENST00000586441;ENST00000684218	GO:0000166(nucleotide binding);GO:0000439(transcription factor TFIIH core complex);GO:0000462(maturation of SSU-rRNA from tricistronic rRNA transcript (SSU-rRNA, 5.8S rRNA, LSU-rRNA));GO:0000717(nucleotide-excision repair, DNA duplex unwinding);GO:0001701(in utero embryonic development);GO:0003676(nucleic acid binding);GO:0003677(DNA binding);GO:0003678(DNA helicase activity);GO:0003684(damaged D…	03022(Basal transcription factors);03420(Nucleotide excision repair);03420(Nucleotide excision repair)	K10844	EC:3.6.4.12	NA	ERCC excision repair 2, TFIIH core complex helicase subunit [Source:HGNC Symbol;Acc:HGNC:3434]	protein_coding;retained_intron;nonsense_mediated_decay	DOID:0002116(pterygium);DOID:0050155(sensory_system_disease);DOID:0050177(monogenic_disease);DOID:0050615(respiratory_system_cancer);DOID:0050686(organ_system_cancer);DOID:0050687(cell_type_cancer);DOID:0050736(autosomal_dominant_disease);DOID:0050739(autosomal_genetic_disease);DOID:0050828(artery_disease);DOID:0060072(benign_neoplasm);DOID:0060083(immune_system_cancer);DOID:0060084(cell_type_ben…	R-HSA-109639(Formation of the closed pre-initiation complex);R-HSA-111264(Addition of nucleotides between position +11 and +30);R-HSA-112379(Recruitment of elongation factors to form elongation complex);R-HSA-112383(Hypophosphorylation of RNA Pol II CTD by FCP1P protein);R-HSA-112385(Addition of nucleotides leads to transcript elongation);R-HSA-113430(Extrusion of 5'-end of 30 nt long transcript …	11.8923	11.0655	11.3281	3.96146	4.29998	4.35364	2.71785	1.44246	1.72452e-66	1.32957e-64	up	yes
ENSG00000143367	TUFT1	7286	ENST00000368848;ENST00000461859;ENST00000392712;ENST00000490156;ENST00000498606;ENST00000368849	GO:0005515(protein binding);GO:0005576(extracellular region);GO:0005737(cytoplasm);GO:0030282(bone mineralization);GO:0030345(structural constituent of tooth enamel);GO:0031214(biomineral tissue development);GO:0035556(intracellular signal transduction);GO:0042476(odontogenesis);GO:0042476(odontogenesis)	NA	NA	NA	NA	tuftelin 1 [Source:HGNC Symbol;Acc:HGNC:12422]	protein_coding;retained_intron	NA	NA	5.65396	5.71517	5.298	11.4607	11.737	11.2382	0.484004	-1.04691	3.1363e-66	2.39718e-64	down	yes
ENSG00000136997	MYC	4609	ENST00000377970;ENST00000259523;ENST00000524013;ENST00000520751;ENST00000621592;ENST00000641252;ENST00000652288;ENST00000641036;ENST00000517291	GO:0000082(G1/S transition of mitotic cell cycle);GO:0000122(negative regulation of transcription by RNA polymerase II);GO:0000165(MAPK cascade);GO:0000785(chromatin);GO:0000978(RNA polymerase II cis-regulatory region sequence-specific DNA binding);GO:0000981(DNA-binding transcription factor activity, RNA polymerase II-specific);GO:0001046(core promoter sequence-specific DNA binding);GO:0001221(t…	04010(MAPK signaling pathway);04012(ErbB signaling pathway);04110(Cell cycle);04151(PI3K-Akt signaling pathway);04218(Cellular senescence);04310(Wnt signaling pathway);04350(TGF-beta signaling pathway);04390(Hippo signaling pathway);04550(Signaling pathways regulating pluripotency of stem cells);04630(JAK-STAT signaling pathway);04919(Thyroid hormone signaling pathway);05132(Salmonella infection)…	NA	NA	bHLH	MYC proto-oncogene, bHLH transcription factor [Source:HGNC Symbol;Acc:HGNC:7553]	protein_coding;processed_transcript	DOID:0014667(disease_of_metabolism);DOID:0050013(carbohydrate_metabolism_disease);DOID:0050117(disease_by_infectious_agent);DOID:0050155(sensory_system_disease);DOID:0050177(monogenic_disease);DOID:0050615(respiratory_system_cancer);DOID:0050686(organ_system_cancer);DOID:0050687(cell_type_cancer);DOID:0050736(autosomal_dominant_disease);DOID:0050737(autosomal_recessive_disease);DOID:0050739(autos…	R-HSA-1484099(MYC trancscription is negatively regulated by SMAD2/3:SMAD4:RBL1:E2F4/5:DP1/2 complex);R-HSA-188345(The CDC25A gene transcription is stimulated by MYC and E2F1 and inhibited by the DREAM complex);R-HSA-1980067(NOTCH1 stimulates MYC transcription);R-HSA-2220985(NOTCH1 PEST domain mutants stimulate MYC transcription);R-HSA-4411357(TCF7L1/TCF7L2/LEF1:CTNNB1 promote transcription of the…	30.093	30.5116	32.2342	13.5705	14.292	13.8242	2.22706	1.15514	3.72738e-66	2.84283e-64	up	yes
ENSG00000171848	RRM2	6241	ENST00000381786;ENST00000652660;ENST00000304567;ENST00000641498;ENST00000487591;ENST00000615152;ENST00000642996;ENST00000461327;ENST00000360566;ENST00000646978;ENST00000641198;ENST00000459969;ENST00000485717;ENST00000607140;ENST00000491447;ENST00000462343;ENST00000498343	GO:0001824(blastocyst development);GO:0004748(ribonucleoside-diphosphate reductase activity, thioredoxin disulfide as acceptor);GO:0005515(protein binding);GO:0005634(nucleus);GO:0005737(cytoplasm);GO:0005829(cytosol);GO:0005971(ribonucleoside-diphosphate reductase complex);GO:0006260(DNA replication);GO:0008199(ferric iron binding);GO:0009185(ribonucleoside diphosphate metabolic process);GO:0009…	00230(Purine metabolism);00240(Pyrimidine metabolism);00480(Glutathione metabolism);00983(Drug metabolism - other enzymes);01100(Metabolic pathways);04115(p53 signaling pathway);04115(p53 signaling pathway)	K10808	EC:1.17.4.1	NA	ribonucleotide reductase regulatory subunit M2 [Source:HGNC Symbol;Acc:HGNC:10452]	processed_transcript;retained_intron;protein_coding;nonsense_mediated_decay	DOID:0050615(respiratory_system_cancer);DOID:0050686(organ_system_cancer);DOID:0050687(cell_type_cancer);DOID:1324(lung_cancer);DOID:14566(disease_of_cellular_proliferation);DOID:162(cancer);DOID:170(endocrine_gland_cancer);DOID:1793(pancreatic_cancer);DOID:2994(germ_cell_cancer);DOID:3905(lung_carcinoma);DOID:3908(non_small_cell_lung_carcinoma);DOID:3910(lung_adenocarcinoma);DOID:4074(pancreas_a…	R-HSA-111742(RNR (M1M2) reduces nucleotide diphosphates to deoxynucleotide diphosphates (glutaredoxin));R-HSA-111751(RNR (M1M2) reduces nucleotide diphosphates to deoxynucleotide diphosphates (thioredoxin));R-HSA-8961982(RRM2 gene expression is stimulated by E2F1 and inhibited by E2F6)	8.0781	7.92725	7.99458	2.65916	3.04485	2.63639	2.87755	1.52484	4.20158e-66	3.19762e-64	up	yes
ENSG00000146918	NCAPG2	54892	ENST00000441982;ENST00000432615;ENST00000467785;ENST00000409423;ENST00000409339;ENST00000475918;ENST00000621338;ENST00000491792;ENST00000356309;ENST00000474940	GO:0000070(mitotic sister chromatid segregation);GO:0000794(condensed nuclear chromosome);GO:0000796(condensin complex);GO:0001833(inner cell mass cell proliferation);GO:0005515(protein binding);GO:0005634(nucleus);GO:0005654(nucleoplasm);GO:0006366(transcription by RNA polymerase II);GO:0007049(cell cycle);GO:0008047(enzyme activator activity);GO:0016020(membrane);GO:0016607(nuclear speck);GO:00…	NA	NA	NA	NA	non-SMC condensin II complex subunit G2 [Source:HGNC Symbol;Acc:HGNC:21904]	protein_coding;nonsense_mediated_decay;retained_intron;processed_transcript	NA	R-HSA-2172666(RB1 binds condensin II);R-HSA-2288097(Condensin II complex binds H4K20me1-containing nucleosomes);R-HSA-2294574(Condensin II-mediated condensation of prophase chromosomes);R-HSA-2294580(PLK1 hyperphosphorylates Condensin II complex);R-HSA-2294590(PLK1 binds phosphorylated condensin II complex);R-HSA-2294600(CDK1 phosphorylates condensin II subunit NCAPD3);R-HSA-2429719(MCPH1 sequest…	14.7907	15.9624	16.7031	6.18623	5.69124	5.42419	2.74287	1.45568	4.73018e-66	3.59221e-64	up	yes
ENSG00000197043	ANXA6	309	ENST00000700367;ENST00000354546;ENST00000520054;ENST00000517707;ENST00000519610;ENST00000517757;ENST00000520378;ENST00000523164;ENST00000521512	GO:0001755(neural crest cell migration);GO:0001778(plasma membrane repair);GO:0001786(phosphatidylserine binding);GO:0003418(growth plate cartilage chondrocyte differentiation);GO:0005262(calcium channel activity);GO:0005509(calcium ion binding);GO:0005515(protein binding);GO:0005525(GTP binding);GO:0005544(calcium-dependent phospholipid binding);GO:0005737(cytoplasm);GO:0005739(mitochondrion);GO…	NA	NA	NA	NA	annexin A6 [Source:HGNC Symbol;Acc:HGNC:544]	protein_coding;retained_intron;processed_transcript	DOID:0080001(bone_disease);DOID:0080008(ischemic_bone_disease);DOID:10159(osteonecrosis);DOID:14566(disease_of_cellular_proliferation);DOID:162(cancer);DOID:17(musculoskeletal_system_disease);DOID:4(disease);DOID:7(disease_of_anatomical_entity)	R-HSA-5263628(CAV3:TRIM72:DYSF binds ANXAs)	79.7282	74.9333	78.0216	37.1921	37.027	35.4976	2.12076	1.08458	5.53377e-66	4.18454e-64	up	yes
ENSG00000145632	PLK2	10769	ENST00000274289;ENST00000503713;ENST00000511326;ENST00000510629;ENST00000617412;ENST00000505244;ENST00000514306;ENST00000509555;ENST00000503115;ENST00000503378;ENST00000504196;ENST00000515415;ENST00000508300;ENST00000509422	GO:0000082(G1/S transition of mitotic cell cycle);GO:0000166(nucleotide binding);GO:0000278(mitotic cell cycle);GO:0000785(chromatin);GO:0000922(spindle pole);GO:0002862(negative regulation of inflammatory response to antigenic stimulus);GO:0004672(protein kinase activity);GO:0004674(protein serine/threonine kinase activity);GO:0004712(protein serine/threonine/tyrosine kinase activity);GO:0005515…	04068(FoxO signaling pathway);04068(FoxO signaling pathway)	K08861	EC:2.7.11.21	NA	polo like kinase 2 [Source:HGNC Symbol;Acc:HGNC:19699]	protein_coding;retained_intron	DOID:0050686(organ_system_cancer);DOID:0060083(immune_system_cancer);DOID:0070004(myeloma);DOID:14566(disease_of_cellular_proliferation);DOID:162(cancer);DOID:2531(hematologic_cancer);DOID:4960(bone_marrow_cancer);DOID:4(disease);DOID:9538(multiple_myeloma)	R-HSA-6801637(TP53 stimulates PLK2 expression);R-HSA-6801666(PLK2 phosphorylates CENPJ);R-HSA-6801675(PLK2 phosphorylates NPM1);R-HSA-9662823(PLK2, MAPK14 phosphorylate ADAM17);R-HSA-9769177(NPAS4 stimulates PLK2 gene expression)	15.514	16.8832	18.0784	5.9738	6.16081	5.68849	2.83203	1.50184	7.03864e-66	5.31118e-64	up	yes
ENSG00000285976	ENSG00000285976		ENST00000673217;ENST00000370651	NA	NA	NA	NA	NA	novel protein	nonsense_mediated_decay;protein_coding	NA	NA	10.109	11.0321	8.09484	23.6709	22.3259	23.3319	0.4217	-1.24571	1.22688e-65	9.21846e-64	down	yes
ENSG00000156970	BUB1B	701	ENST00000287598;ENST00000557848;ENST00000559414;ENST00000559772;ENST00000558151;ENST00000558972;ENST00000412359;ENST00000560120;ENST00000559461;ENST00000558715	GO:0000166(nucleotide binding);GO:0000775(chromosome, centromeric region);GO:0000776(kinetochore);GO:0000940(outer kinetochore);GO:0004672(protein kinase activity);GO:0004674(protein serine/threonine kinase activity);GO:0004712(protein serine/threonine/tyrosine kinase activity);GO:0005515(protein binding);GO:0005524(ATP binding);GO:0005634(nucleus);GO:0005680(anaphase-promoting complex);GO:000569…	04110(Cell cycle);05166(Human T-cell leukemia virus 1 infection);05166(Human T-cell leukemia virus 1 infection)	K06637	EC:2.7.11.1	NA	BUB1 mitotic checkpoint serine/threonine kinase B [Source:HGNC Symbol;Acc:HGNC:1149]	protein_coding;retained_intron;processed_transcript;nonsense_mediated_decay	DOID:0050686(organ_system_cancer);DOID:0050687(cell_type_cancer);DOID:0060100(musculoskeletal_system_cancer);DOID:10283(prostate_cancer);DOID:10286(prostate_carcinoma);DOID:14566(disease_of_cellular_proliferation);DOID:1612(breast_cancer);DOID:162(cancer);DOID:1749(squamous_cell_carcinoma);DOID:193(reproductive_organ_cancer);DOID:225(syndrome);DOID:305(carcinoma);DOID:3246(embryonal_rhabdomyosarc…	R-HSA-141409(Mad1 binds kinetochore);R-HSA-141422(MAD2 converted to an inhibitory state via interaction with Mad1);R-HSA-141423(Binding of the MCC complex to the APC/C complex);R-HSA-141431(MAD2 associates with the Mad1 kinetochore complex);R-HSA-141437(Formation of the MCC complex);R-HSA-141439(Release of activated MAD2 from kinetochores);R-HSA-1638803(Phosphorylation of cohesin by PLK1 at centr…	8.13818	9.24218	9.40759	2.32773	2.57904	2.20411	3.76718	1.91349	1.45647e-65	1.09204e-63	up	yes
ENSG00000127399	LRRC61	65999	ENST00000359623;ENST00000323078;ENST00000493307	GO:0005515(protein binding);GO:0005737(cytoplasm);GO:0005829(cytosol);GO:0005829(cytosol)	NA	NA	NA	NA	leucine rich repeat containing 61 [Source:HGNC Symbol;Acc:HGNC:21704]	protein_coding	NA	NA	21.781	20.9325	22.9562	6.51393	6.67449	7.00061	3.25274	1.70166	2.31536e-65	1.72509e-63	up	yes
ENSG00000069667	RORA	6095	ENST00000335670;ENST00000449337;ENST00000558904;ENST00000559145;ENST00000261523;ENST00000558234;ENST00000559343;ENST00000560300;ENST00000559587;ENST00000561093	GO:0000785(chromatin);GO:0000977(RNA polymerase II transcription regulatory region sequence-specific DNA binding);GO:0000978(RNA polymerase II cis-regulatory region sequence-specific DNA binding);GO:0000981(DNA-binding transcription factor activity, RNA polymerase II-specific);GO:0001221(transcription coregulator binding);GO:0001222(transcription corepressor binding);GO:0001223(transcription coac…	04659(Th17 cell differentiation);04710(Circadian rhythm);05017(Spinocerebellar ataxia);05321(Inflammatory bowel disease);05321(Inflammatory bowel disease)	NA	NA	THR-like	RAR related orphan receptor A [Source:HGNC Symbol;Acc:HGNC:10258]	protein_coding;processed_transcript;retained_intron	DOID:0014667(disease_of_metabolism);DOID:0050155(sensory_system_disease);DOID:0050686(organ_system_cancer);DOID:0050828(artery_disease);DOID:0060158(acquired_metabolic_disease);DOID:10871(age_related_macular_degeneration);DOID:10873(Kuhnt_Junius_degeneration);DOID:120(female_reproductive_organ_cancer);DOID:1287(cardiovascular_system_disease);DOID:14566(disease_of_cellular_proliferation);DOID:1492…	R-HSA-1368065(Expression of NPAS2);R-HSA-1368081(Expression of SREBF1 (SREBP1));R-HSA-1368087(RORA, EP300, PPARGC1A, NRIP1 bind ARNTL (BMAL1) gene);R-HSA-1368133(Expression of RORA (ROR-alpha));R-HSA-1801587(Expression of CPT1A);R-HSA-376419(Formation of NR-MED1 Coactivator Complex);R-HSA-382096(Formation of NR-NCOR Corepressor Complex);R-HSA-400342(Expression of ARNTL (BMAL1));R-HSA-4719413(PIAS…	0.186664	0.234698	0.184232	0.920016	0.944266	0.847728	0.223301	-2.16294	2.9196e-65	2.16618e-63	down	yes
ENSG00000150938	CRIM1	51232	ENST00000280527;ENST00000428774;ENST00000426856;ENST00000477491;ENST00000413985;ENST00000473403;ENST00000481321	GO:0001558(regulation of cell growth);GO:0004857(enzyme inhibitor activity);GO:0004867(serine-type endopeptidase inhibitor activity);GO:0005010(insulin-like growth factor receptor activity);GO:0005515(protein binding);GO:0005520(insulin-like growth factor binding);GO:0005576(extracellular region);GO:0005886(plasma membrane);GO:0007399(nervous system development);GO:0010951(negative regulation of …	NA	NA	NA	NA	cysteine rich transmembrane BMP regulator 1 [Source:HGNC Symbol;Acc:HGNC:2359]	protein_coding;processed_transcript;retained_intron	DOID:0050686(organ_system_cancer);DOID:0060083(immune_system_cancer);DOID:1240(leukemia);DOID:14566(disease_of_cellular_proliferation);DOID:162(cancer);DOID:2531(hematologic_cancer);DOID:4(disease)	NA	18.7881	22.6672	22.8477	7.9359	7.99318	7.31237	2.76674	1.46819	3.70673e-65	2.72737e-63	up	yes
ENSG00000112984	KIF20A	10112	ENST00000394894;ENST00000502338;ENST00000503417;ENST00000511638	GO:0000166(nucleotide binding);GO:0000281(mitotic cytokinesis);GO:0001578(microtubule bundle formation);GO:0003777(microtubule motor activity);GO:0005515(protein binding);GO:0005524(ATP binding);GO:0005634(nucleus);GO:0005654(nucleoplasm);GO:0005737(cytoplasm);GO:0005794(Golgi apparatus);GO:0005819(spindle);GO:0005856(cytoskeleton);GO:0005871(kinesin complex);GO:0005874(microtubule);GO:0007018(mi…	NA	NA	NA	NA	kinesin family member 20A [Source:HGNC Symbol;Acc:HGNC:9787]	protein_coding;nonsense_mediated_decay;retained_intron	DOID:0050686(organ_system_cancer);DOID:10595(Charcot_Marie_Tooth_disease);DOID:14566(disease_of_cellular_proliferation);DOID:162(cancer);DOID:170(endocrine_gland_cancer);DOID:1793(pancreatic_cancer);DOID:440(neuromuscular_disease);DOID:4(disease);DOID:7(disease_of_anatomical_entity);DOID:863(nervous_system_disease);DOID:870(neuropathy)	R-HSA-156723(Regulation of KIF20A (MKL2) by phosphorylation);R-HSA-2213248(Transport of antigen loaded MHC II molecules to surface);R-HSA-6811423(Retrograde vesicle is tethered at the ER by the NRZ complex and t-SNAREs);R-HSA-6811426(Retrograde COPI vesicles bind kinesin and microtubules);R-HSA-983259(Kinesins move along microtubules consuming ATP);R-HSA-983266(Kinesins bind microtubules);R-HSA-9…	16.8688	18.4876	19.3538	5.42203	5.38534	4.27301	3.62791	1.85914	5.76839e-65	4.22678e-63	up	yes
ENSG00000137486	ARRB1	408	ENST00000420843;ENST00000360025;ENST00000531012;ENST00000529741;ENST00000527385;ENST00000532525;ENST00000524400;ENST00000530086;ENST00000533255;ENST00000529280;ENST00000532447	GO:0000139(Golgi membrane);GO:0000785(chromatin);GO:0001664(G protein-coupled receptor binding);GO:0001934(positive regulation of protein phosphorylation);GO:0002031(G protein-coupled receptor internalization);GO:0002092(positive regulation of receptor internalization);GO:0003713(transcription coactivator activity);GO:0004857(enzyme inhibitor activity);GO:0005096(GTPase activator activity);GO:000…	04010(MAPK signaling pathway);04062(Chemokine signaling pathway);04144(Endocytosis);04340(Hedgehog signaling pathway);04728(Dopaminergic synapse);04740(Olfactory transduction);04926(Relaxin signaling pathway);04928(Parathyroid hormone synthesis, secretion and action);04929(GnRH secretion);05032(Morphine addiction);05032(Morphine addiction)	NA	NA	NA	arrestin beta 1 [Source:HGNC Symbol;Acc:HGNC:711]	protein_coding;retained_intron;nonsense_mediated_decay	DOID:0050687(cell_type_cancer);DOID:0050828(artery_disease);DOID:10763(hypertension);DOID:1287(cardiovascular_system_disease);DOID:14566(disease_of_cellular_proliferation);DOID:150(disease_of_mental_health);DOID:1561(cognitive_disorder);DOID:1596(mental_depression);DOID:162(cancer);DOID:178(vascular_disease);DOID:1909(melanoma);DOID:3324(mood_disorder);DOID:4(disease);DOID:7(disease_of_anatomical…	R-HSA-1980118(ARRB mediates NOTCH1 ubiquitination);R-HSA-1980123(DTX recruits beta-arrestin (ARRB) to NOTCH);R-HSA-418091(F2R binds ARRB1);R-HSA-418158(SRC-1 is activated (in F2R:ARRB1:MAPKs:SRC-1));R-HSA-418163(Activated SRC-1 activates MAPKs (in F2R:ARRB1:MAPKs:active SRC-1));R-HSA-418170(F2R:ARRB1 binds MAPKs, SRC-1);R-HSA-421831(trans-Golgi Network Coat Assembly);R-HSA-421833(Vamp And trans-G…	3.40406	3.6407	3.29139	0.861646	0.924083	0.977715	3.74031	1.90316	1.02611e-64	7.41159e-63	up	yes
ENSG00000112379	ARFGEF3	57221	ENST00000251691	GO:0005085(guanyl-nucleotide exchange factor activity);GO:0005737(cytoplasm);GO:0016020(membrane);GO:0016021(integral component of membrane);GO:0030036(actin cytoskeleton organization);GO:0030133(transport vesicle);GO:0030658(transport vesicle membrane);GO:0031410(cytoplasmic vesicle);GO:0032012(regulation of ARF protein signal transduction);GO:0050790(regulation of catalytic activity)	NA	NA	NA	NA	ARFGEF family member 3 [Source:HGNC Symbol;Acc:HGNC:21213]	protein_coding	NA	NA	2.13952	2.72334	2.55673	5.5743	5.60247	5.02161	0.458046	-1.12644	1.08865e-64	7.84738e-63	down	yes
ENSG00000142945	KIF2C	11004	ENST00000372224;ENST00000472235;ENST00000372217;ENST00000452259;ENST00000455186;ENST00000493027;ENST00000423289;ENST00000480574	GO:0000166(nucleotide binding);GO:0000775(chromosome, centromeric region);GO:0000776(kinetochore);GO:0003777(microtubule motor activity);GO:0005515(protein binding);GO:0005524(ATP binding);GO:0005634(nucleus);GO:0005694(chromosome);GO:0005737(cytoplasm);GO:0005813(centrosome);GO:0005819(spindle);GO:0005829(cytosol);GO:0005856(cytoskeleton);GO:0005871(kinesin complex);GO:0005874(microtubule);GO:00…	NA	NA	NA	NA	kinesin family member 2C [Source:HGNC Symbol;Acc:HGNC:6393]	protein_coding;processed_transcript	DOID:12336(male_infertility);DOID:14566(disease_of_cellular_proliferation);DOID:15(reproductive_system_disease);DOID:162(cancer);DOID:48(male_reproductive_system_disease);DOID:4(disease);DOID:5223(infertility);DOID:7(disease_of_anatomical_entity)	R-HSA-141409(Mad1 binds kinetochore);R-HSA-141422(MAD2 converted to an inhibitory state via interaction with Mad1);R-HSA-141431(MAD2 associates with the Mad1 kinetochore complex);R-HSA-141439(Release of activated MAD2 from kinetochores);R-HSA-1638803(Phosphorylation of cohesin by PLK1 at centromeres);R-HSA-1638821(PP2A-B56 dephosphorylates centromeric cohesin);R-HSA-2213248(Transport of antigen l…	23.6375	23.2243	24.226	7.49314	8.22228	6.39167	3.21561	1.68509	1.73003e-64	1.24202e-62	up	yes
ENSG00000101447	FAM83D	81610	ENST00000619850;ENST00000619304	GO:0000922(spindle pole);GO:0001837(epithelial to mesenchymal transition);GO:0005515(protein binding);GO:0005737(cytoplasm);GO:0005819(spindle);GO:0005829(cytosol);GO:0005856(cytoskeleton);GO:0007049(cell cycle);GO:0007165(signal transduction);GO:0008017(microtubule binding);GO:0008283(cell population proliferation);GO:0015630(microtubule cytoskeleton);GO:0016477(cell migration);GO:0019894(kinesi…	NA	NA	NA	NA	family with sequence similarity 83 member D [Source:HGNC Symbol;Acc:HGNC:16122]	protein_coding	NA	NA	15.0126	16.9499	16.5553	4.8365	5.00497	4.85959	3.30029	1.72259	8.25126e-64	5.91173e-62	up	yes
ENSG00000144476	ACKR3	57007	ENST00000272928;ENST00000447924	GO:0001525(angiogenesis);GO:0001570(vasculogenesis);GO:0004930(G protein-coupled receptor activity);GO:0005044(scavenger receptor activity);GO:0005515(protein binding);GO:0005634(nucleus);GO:0005737(cytoplasm);GO:0005768(endosome);GO:0005769(early endosome);GO:0005886(plasma membrane);GO:0005905(clathrin-coated pit);GO:0006935(chemotaxis);GO:0006955(immune response);GO:0007155(cell adhesion);GO:0…	04060(Cytokine-cytokine receptor interaction);04061(Viral protein interaction with cytokine and cytokine receptor);04061(Viral protein interaction with cytokine and cytokine receptor)	NA	NA	NA	atypical chemokine receptor 3 [Source:HGNC Symbol;Acc:HGNC:23692]	protein_coding	DOID:0050615(respiratory_system_cancer);DOID:0050621(respiratory_system_benign_neoplasm);DOID:0050686(organ_system_cancer);DOID:0050687(cell_type_cancer);DOID:0060072(benign_neoplasm);DOID:0060085(organ_system_benign_neoplasm);DOID:0060100(musculoskeletal_system_cancer);DOID:0080001(bone_disease);DOID:1115(sarcoma);DOID:1324(lung_cancer);DOID:14566(disease_of_cellular_proliferation);DOID:162(canc…	R-HSA-374214(Receptors CXCR4 and 7 bind CXCL12 ligand);R-HSA-380073(Liganded Gi-activating GPCR acts as a GEF for Gi);R-HSA-749454(The Ligand:GPCR:Gi complex dissociates);R-HSA-749456(Liganded Gi-activating GPCRs bind inactive heterotrimeric G-protein Gi)	13.6315	15.5355	15.7191	31.2919	28.342	32.5242	0.487056	-1.03784	1.28141e-63	9.1439e-62	down	yes
ENSG00000196155	PLEKHG4	25894	ENST00000379344;ENST00000565899;ENST00000563969;ENST00000393966;ENST00000360461;ENST00000562289;ENST00000567136;ENST00000562144;ENST00000565773;ENST00000568621;ENST00000427155;ENST00000450733;ENST00000569875;ENST00000562744;ENST00000567938	GO:0005085(guanyl-nucleotide exchange factor activity);GO:0005515(protein binding);GO:0005829(cytosol);GO:0050790(regulation of catalytic activity);GO:0051056(regulation of small GTPase mediated signal transduction);GO:0110165(cellular anatomical entity);GO:0110165(cellular anatomical entity)	NA	NA	NA	NA	pleckstrin homology and RhoGEF domain containing G4 [Source:HGNC Symbol;Acc:HGNC:24501]	protein_coding;nonsense_mediated_decay;retained_intron	NA	R-HSA-8980691(RHOA GEFs activate RHOA);R-HSA-9013143(RAC1 GEFs activate RAC1);R-HSA-9013145(RAC1 binds effectors at the plasma membrane);R-HSA-9013159(CDC42 GEFs activate CDC42)	6.16257	6.21924	5.82916	1.72837	1.95596	1.66472	3.40452	1.76745	4.57044e-63	3.24831e-61	up	yes
ENSG00000138778	CENPE	1062	ENST00000380026;ENST00000265148;ENST00000515478;ENST00000509120;ENST00000509823;ENST00000514974	GO:0000166(nucleotide binding);GO:0000278(mitotic cell cycle);GO:0000775(chromosome, centromeric region);GO:0000776(kinetochore);GO:0000779(condensed chromosome, centromeric region);GO:0003777(microtubule motor activity);GO:0005515(protein binding);GO:0005524(ATP binding);GO:0005634(nucleus);GO:0005694(chromosome);GO:0005737(cytoplasm);GO:0005819(spindle);GO:0005828(kinetochore microtubule);GO:00…	NA	NA	NA	NA	centromere protein E [Source:HGNC Symbol;Acc:HGNC:1856]	protein_coding;retained_intron	DOID:0050686(organ_system_cancer);DOID:14566(disease_of_cellular_proliferation);DOID:162(cancer);DOID:3119(gastrointestinal_system_cancer);DOID:3571(liver_cancer);DOID:4(disease);DOID:684(hepatocellular_carcinoma);DOID:686(liver_carcinoma)	R-HSA-141409(Mad1 binds kinetochore);R-HSA-141422(MAD2 converted to an inhibitory state via interaction with Mad1);R-HSA-141431(MAD2 associates with the Mad1 kinetochore complex);R-HSA-141439(Release of activated MAD2 from kinetochores);R-HSA-1638803(Phosphorylation of cohesin by PLK1 at centromeres);R-HSA-1638821(PP2A-B56 dephosphorylates centromeric cohesin);R-HSA-2213248(Transport of antigen l…	3.40799	3.95779	3.85628	0.795888	1.01281	0.964118	4.04717	2.01691	4.86234e-63	3.44886e-61	up	yes
ENSG00000134243	SORT1	6272	ENST00000256637;ENST00000538502;ENST00000483508;ENST00000466471;ENST00000633956;ENST00000482236;ENST00000471996;ENST00000495777	GO:0001503(ossification);GO:0005515(protein binding);GO:0005634(nucleus);GO:0005764(lysosome);GO:0005765(lysosomal membrane);GO:0005768(endosome);GO:0005769(early endosome);GO:0005783(endoplasmic reticulum);GO:0005789(endoplasmic reticulum membrane);GO:0005794(Golgi apparatus);GO:0005829(cytosol);GO:0005886(plasma membrane);GO:0005905(clathrin-coated pit);GO:0006622(protein targeting to lysosome)…	04142(Lysosome);04722(Neurotrophin signaling pathway);04979(Cholesterol metabolism);04979(Cholesterol metabolism)	NA	NA	NA	sortilin 1 [Source:HGNC Symbol;Acc:HGNC:11186]	protein_coding;retained_intron;nonsense_mediated_decay;processed_transcript	DOID:0014667(disease_of_metabolism);DOID:0050828(artery_disease);DOID:0060072(benign_neoplasm);DOID:0060084(cell_type_benign_neoplasm);DOID:0060158(acquired_metabolic_disease);DOID:1287(cardiovascular_system_disease);DOID:14566(disease_of_cellular_proliferation);DOID:162(cancer);DOID:178(vascular_disease);DOID:3393(coronary_artery_disease);DOID:374(nutrition_disease);DOID:4(disease);DOID:5844(myo…	R-HSA-421831(trans-Golgi Network Coat Assembly);R-HSA-421833(Vamp And trans-Golgi Network AP-1 Binding Coupled With Cargo Capture);R-HSA-421835(trans-Golgi Network Vesicle Scission);R-HSA-421836(trans-Golgi Network Derived Vesicle Uncoating)	8.83654	9.68537	10.1055	2.92128	3.40602	2.68464	3.17661	1.66749	5.43183e-63	3.84511e-61	up	yes
ENSG00000154429	CCSAP	126731	ENST00000284617;ENST00000483092;ENST00000366687;ENST00000366686	GO:0005737(cytoplasm);GO:0005813(centrosome);GO:0005814(centriole);GO:0005815(microtubule organizing center);GO:0005819(spindle);GO:0005856(cytoskeleton);GO:0005874(microtubule);GO:0005929(cilium);GO:0005930(axoneme);GO:0007049(cell cycle);GO:0008017(microtubule binding);GO:0030424(axon);GO:0035869(ciliary transition zone);GO:0036064(ciliary basal body);GO:0042995(cell projection);GO:0045995(regu…	NA	NA	NA	NA	centriole, cilia and spindle associated protein [Source:HGNC Symbol;Acc:HGNC:29578]	protein_coding;processed_transcript	NA	NA	2.1059	2.87343	2.57051	6.82581	6.62868	6.49747	0.378401	-1.40201	7.58328e-63	5.33613e-61	down	yes
ENSG00000141655	TNFRSF11A	8792	ENST00000586569;ENST00000269485;ENST00000587697;ENST00000592013	GO:0001503(ossification);GO:0002250(adaptive immune response);GO:0002548(monocyte chemotaxis);GO:0004888(transmembrane signaling receptor activity);GO:0005031(tumor necrosis factor receptor activity);GO:0005515(protein binding);GO:0005829(cytosol);GO:0005886(plasma membrane);GO:0007165(signal transduction);GO:0007267(cell-cell signaling);GO:0008284(positive regulation of cell population prolifera…	04060(Cytokine-cytokine receptor interaction);04064(NF-kappa B signaling pathway);04380(Osteoclast differentiation);04917(Prolactin signaling pathway);05323(Rheumatoid arthritis);05323(Rheumatoid arthritis)	NA	NA	NA	TNF receptor superfamily member 11a [Source:HGNC Symbol;Acc:HGNC:11908]	protein_coding;retained_intron	DOID:0050686(organ_system_cancer);DOID:0050687(cell_type_cancer);DOID:0060083(immune_system_cancer);DOID:0060100(musculoskeletal_system_cancer);DOID:0070004(myeloma);DOID:0080001(bone_disease);DOID:0080005(bone_remodeling_disease);DOID:0080011(bone_resorption_disease);DOID:1036(chronic_leukemia);DOID:1037(lymphoblastic_leukemia);DOID:1040(chronic_lymphocytic_leukemia);DOID:1091(tooth_disease);DOI…	R-HSA-5668414(TRAF2 ubiquitinates cIAP1,2 in cIAP1,2:TRAF1:TRAF2:TRAF3:NIK);R-HSA-5668454(K63polyUb-cIAP1,2 ubiquitinates TRAF3);R-HSA-5668481(Protesomal degradation of K48polyUb-TRAF3);R-HSA-5668534(cIAP1,2 ubiquitinates NIK in cIAP1,2:TRAF2::TRAF3:NIK);R-HSA-5676589(RANKL,sRANKL trimer binds RANK);R-HSA-5676592(2xRANK binds RANKL,sRANKL trimer:RANK);R-HSA-5676595(TRAFs bind RANK:RANKL)	1.36201	1.48597	1.47911	3.43416	3.34714	3.30268	0.429106	-1.2206	8.99504e-63	6.31701e-61	down	yes
ENSG00000158286	RNF207	388591	ENST00000496676;ENST00000377939;ENST00000466994;ENST00000485539;ENST00000483336;ENST00000496329;ENST00000492476;ENST00000484435;ENST00000463453	GO:0005515(protein binding);GO:0005737(cytoplasm);GO:0008270(zinc ion binding);GO:0010628(positive regulation of gene expression);GO:0030544(Hsp70 protein binding);GO:0044325(transmembrane transporter binding);GO:0046872(metal ion binding);GO:0048471(perinuclear region of cytoplasm);GO:0051087(chaperone binding);GO:0055117(regulation of cardiac muscle contraction);GO:0086019(cell-cell signaling i…	NA	NA	NA	NA	ring finger protein 207 [Source:HGNC Symbol;Acc:HGNC:32947]	retained_intron;protein_coding;processed_transcript	NA	NA	5.79751	5.72092	5.88688	1.77751	1.60784	1.56755	3.51417	1.81318	1.65283e-62	1.15617e-60	up	yes
ENSG00000138413	IDH1	3417	ENST00000345146;ENST00000415282;ENST00000451391;ENST00000481557;ENST00000415913;ENST00000446179;ENST00000484575;ENST00000462386;ENST00000417583	GO:0000287(magnesium ion binding);GO:0004448(isocitrate dehydrogenase [NAD(P)+] activity);GO:0004450(isocitrate dehydrogenase (NADP+) activity);GO:0005515(protein binding);GO:0005576(extracellular region);GO:0005737(cytoplasm);GO:0005739(mitochondrion);GO:0005777(peroxisome);GO:0005782(peroxisomal matrix);GO:0005829(cytosol);GO:0006097(glyoxylate cycle);GO:0006099(tricarboxylic acid cycle);GO:000…	00020(Citrate cycle (TCA cycle));00480(Glutathione metabolism);01100(Metabolic pathways);01200(Carbon metabolism);01210(2-Oxocarboxylic acid metabolism);01230(Biosynthesis of amino acids);04146(Peroxisome);05230(Central carbon metabolism in cancer);05230(Central carbon metabolism in cancer)	K00031	EC:1.1.1.42	NA	isocitrate dehydrogenase (NADP(+)) 1 [Source:HGNC Symbol;Acc:HGNC:5382]	protein_coding;retained_intron	DOID:0050117(disease_by_infectious_agent);DOID:0050686(organ_system_cancer);DOID:0050687(cell_type_cancer);DOID:0060083(immune_system_cancer);DOID:0060100(musculoskeletal_system_cancer);DOID:0070004(myeloma);DOID:1240(leukemia);DOID:1247(blood_coagulation_disease);DOID:14566(disease_of_cellular_proliferation);DOID:162(cancer);DOID:1909(melanoma);DOID:201(connective_tissue_cancer);DOID:2213(hemorr…	R-HSA-389540(isocitrate + NADP+ => 2-oxoglutarate + CO2 + NADPH + H+);R-HSA-389550(isocitrate + NADP+ => 2-oxoglutarate + CO2 + NADPH + H+);R-HSA-6798745(Exocytosis of tertiary granule lumen proteins);R-HSA-6798748(Exocytosis of secretory granule lumen proteins);R-HSA-6800434(Exocytosis of ficolin-rich granule lumen proteins);R-HSA-880053(2-oxoglutarate + NADPH + H+ => (R)-2-hydroxyglutarate + NA…	10.2686	10.6514	10.3182	3.07328	3.62848	3.14743	3.17165	1.66524	2.30952e-62	1.61235e-60	up	yes
ENSG00000085449	WDFY1	57590	ENST00000233055;ENST00000483061;ENST00000462702;ENST00000491453;ENST00000429915;ENST00000493001	GO:0005515(protein binding);GO:0005545(1-phosphatidylinositol binding);GO:0005634(nucleus);GO:0005730(nucleolus);GO:0005768(endosome);GO:0005769(early endosome);GO:0005794(Golgi apparatus);GO:0005829(cytosol);GO:0008270(zinc ion binding);GO:0030054(cell junction);GO:0034141(positive regulation of toll-like receptor 3 signaling pathway);GO:0034145(positive regulation of toll-like receptor 4 signal…	NA	NA	NA	NA	WD repeat and FYVE domain containing 1 [Source:HGNC Symbol;Acc:HGNC:20451]	protein_coding;retained_intron;processed_transcript	NA	NA	6.68472	8.06792	6.83756	15.2081	14.5174	13.8974	0.494929	-1.01471	2.55611e-62	1.78099e-60	down	yes
[truncated: 2,704 more rows]

## Sheet: table5
	logFC	AveExpr	t	P.Value
TBR1	71.489	35.7778	5.62718	7.01e-06
NDRG2	146.538	83.5556	5.59413	7.63e-06
RBBP8	30.7363	20.3704	4.93635	4.21e-05
RCC1L	36.3242	19.7037	4.92237	4.37e-05
CFAP43	44.3571	28	4.84818	5.3e-05
L2HGDH	29.3352	18.4815	4.76626	6.57e-05
CAMKMT	36.7527	22.4815	4.75724	6.73e-05
USP40	52.5055	29.8519	4.57469	0.00010836
[truncated: 5,845 more rows]

## Sheet: table6
	ONTOLOGY	ID	Description	GeneRatio	pvalue	p.adjust	qvalue	geneID	Count
[truncated: 19 more rows]

[truncated: 2 more sheets: table7, table8]
